# Supplementary material for: Cerebrospinal fluid metabolomics identifies 19 brain-related phenotype associations
Source: Commun Biol. 2021 Jan 12;4:63. doi: 10.1038/s42003-020-01583-z (PMC7803963; doi:10.1038/s42003-020-01583-z)
Supplement: Supplementary file 4 — Supplementary Data 1 [file 42003_2020_1583_MOESM4_ESM.xlsx]

## Sheet: 1. Study cohort description
Supplementary Table 1. Study cohort description.					Column name	Meaning
Cohort	N	Female (N, %)	Age at CSF draw (mean, SD)		Cohort	Study cohort.
WADRC	155	98 (63.2%)	64.7 (6.4)		N	Number of participants used in this study.
WRAP	136	90 (66.2%)	62.0 (6.6)		Female	Number and percentage of participants who were female.
					Age at CSF draw	Age at which the lumbar puncture was performed to collect the CSF sample.

## Sheet: 2. Metabolite information
Supplementary Table 2. Metabolite information.														Column name	Meaning
study_met_id	biochemical_name	superpathway	subpathway	latest_comp_id	platform	chemical_id	RI	MASS	CAS	PUBCHEM	KEGG	HMDB		study_met_id	Identifier for the metabolite in this study.
X57814	(N(1) + N(8))-acetylspermidine	Amino Acid	Polyamine Metabolism	57814	LC/MS Pos Early	100016038	3080	188.176						biochemical_name	Biochemical name of the metabolite.
X19130	1,2-dipalmitoyl-GPC (16:0/16:0)	Lipid	Phosphatidylcholine (PC)	19130	LC/MS Pos Late	100000657	2365	734.569	63-89-8	452110		HMDB00564		superpathway	Superpathway of the metabolite.
X20675	1,5-anhydroglucitol (1,5-AG)	Carbohydrate	Glycolysis, Gluconeogenesis, and Pyruvate Metabolism	20675	LC/MS Neg	100000580	802	163.061	154-58-5	64960	C07326	HMDB02712		subpathway	Subpathway of the metabolite.
X52689	1-(1-enyl-palmitoyl)-2-arachidonoyl-GPC (P-16:0/20:4)*	Lipid	Plasmalogen	52689	LC/MS Pos Late	100009014	2154	766.574				HMDB11220		latest_comp_id	Most recent COMP ID provided by Metabolon.
X52478	1-(1-enyl-palmitoyl)-2-oleoyl-GPC (P-16:0/18:1)*	Lipid	Plasmalogen	52478	LC/MS Pos Late	100009007	2443	744.59						platform	Platform used for the metabolite.
X33228	1-arachidonoyl-GPC (20:4n6)*	Lipid	Lysophospholipid	33228	LC/MS Pos Late	100001551	1460	544.34			C05208	HMDB10395		chemical_id	Chemical identifier for the metabolite.
X34419	1-linoleoyl-GPC (18:2)	Lipid	Lysophospholipid	34419	LC/MS Pos Late	100001395	1465	520.34		11988421	C04100	HMDB10386		RI	Retention time/index.
X30460	1-methylhistidine	Amino Acid	Histidine Metabolism	30460	LC/MS Pos Early	100001051	2755	170.092	332-80-9	92105	C01152	HMDB00001		MASS	Metabolite mass.
X27665	1-methylnicotinamide	Cofactors and Vitamins	Nicotinate and Nicotinamide Metabolism	27665	LC/MS Pos Early	55	1940	137.071	1005-24-9	10129985	C02918	HMDB00699		CAS	Chemical Abstracts Service registry number.
X34389	1-methylxanthine	Xenobiotics	Xanthine Metabolism	34389	LC/MS Neg	100001405	1568.8	165.042	6136-37-4	80220	C16358	HMDB10738		PUBCHEM	PubChem identifier.
X19258	1-myristoyl-2-palmitoyl-GPC (14:0/16:0)	Lipid	Phosphatidylcholine (PC)	19258	LC/MS Pos Late	100000672	2147	706.538	69525-80-0	129657		HMDB07869		KEGG	Kyoto Encyclopedia of Genes and Genomes identifier.
X48258	1-oleoyl-GPC (18:1)	Lipid	Lysophospholipid	48258	LC/MS Pos Late	100001272	1540	522.355	19420-56-5	16081932		HMDB02815		HMDB	Human Metabolome Database identifier.
X52462	1-palmitoyl-2-arachidonoyl-GPC (16:0/20:4n6)	Lipid	Phosphatidylcholine (PC)	52462	LC/MS Pos Late	100008914	2091	782.569	35418-58-7	10747814		HMDB07982
X52610	1-palmitoyl-2-docosahexaenoyl-GPC (16:0/22:6)	Lipid	Phosphatidylcholine (PC)	52610	LC/MS Pos Late	100008915	2023	806.569	59403-54-2	6441886		HMDB07991
X42446	1-palmitoyl-2-linoleoyl-GPC (16:0/18:2)	Lipid	Phosphatidylcholine (PC)	42446	LC/MS Pos Late	1537	2160	758.569	40811-94-7	5287971		HMDB07973
X52461	1-palmitoyl-2-oleoyl-GPC (16:0/18:1)	Lipid	Phosphatidylcholine (PC)	52461	LC/MS Pos Late	1539	2358	760.585	26853-31-6;26853-31-6	6436017		HMDB07972
X52470	1-palmitoyl-2-palmitoleoyl-GPC (16:0/16:1)*	Lipid	Phosphatidylcholine (PC)	52470	LC/MS Pos Late	100008984	2160	732.554				HMDB07969
X52616	1-palmitoyl-2-stearoyl-GPC (16:0/18:0)	Lipid	Phosphatidylcholine (PC)	52616	LC/MS Pos Late	100008921	2653	762.601	59403-51-9			HMDB07970
X33955	1-palmitoyl-GPC (16:0)	Lipid	Lysophospholipid	33955	LC/MS Pos Late	100001263	1525	496.34	17364-16-8	86554		HMDB10382
X61868	1-ribosyl-imidazoleacetate*	Amino Acid	Histidine Metabolism	61868	LC/MS Pos Early	100001668	2006	259.092	29605-99-0	5117448	C05131	HMDB02331
X42450	1-stearoyl-2-arachidonoyl-GPC (18:0/20:4)	Lipid	Phosphatidylcholine (PC)	42450	LC/MS Pos Late	100001869	2300	810.601	35418-59-8	16219824		HMDB08048
X52611	1-stearoyl-2-docosahexaenoyl-GPC (18:0/22:6)	Lipid	Phosphatidylcholine (PC)	52611	LC/MS Pos Late	100008916	2197	834.601	59403-52-0			HMDB08057
X52452	1-stearoyl-2-linoleoyl-GPC (18:0/18:2)*	Lipid	Phosphatidylcholine (PC)	52452	LC/MS Pos Late	100008980	2380	786.601				HMDB08039
X52438	1-stearoyl-2-oleoyl-GPC (18:0/18:1)	Lipid	Phosphatidylcholine (PC)	52438	LC/MS Pos Late	100008904	2644	788.616	56421-10-4			HMDB08038
X33961	1-stearoyl-GPC (18:0)	Lipid	Lysophospholipid	33961	LC/MS Pos Late	100001271	1606	524.371	19420-57-6	497299		HMDB10384
X52602	2'-deoxyuridine	Nucleotide	Pyrimidine Metabolism, Uracil containing	52602	LC/MS Neg	536	1586	227.067	951-78-0	13712	C00526	HMDB00012
X57554	2'-O-methylcytidine	Nucleotide	Pyrimidine Metabolism, Cytidine containing	57554	LC/MS Pos Early	100010895	2411	258.108	2140-72-9	150971
X57547	2,3-dihydroxy-2-methylbutyrate	Amino Acid	Leucine, Isoleucine and Valine Metabolism	57547	LC/MS Polar	100010869	1318	133.051	14868-24-7	301941		HMDB29576
X38276	2,3-dihydroxyisovalerate	Xenobiotics	Food Component/Plant	38276	LC/MS Polar	100002417	1050	133.051	1756-18-9	677	C04039	HMDB12141
X42374	2-aminobutyrate	Amino Acid	Glutathione Metabolism	42374	LC/MS Pos Early	1128	2059	104.071	1492-24-6	439691	C02261	HMDB00650
X43343	2-aminooctanoate	Lipid	Fatty Acid, Amino	43343	LC/MS Pos Late	100004227	750	160.133	644-90-6	69522		HMDB00991
X43266	2-aminophenol sulfate	Xenobiotics	Chemical	43266	LC/MS Neg	100004322	1677	188.002		181670		HMDB61116
X36746	2-hydroxy-3-methylvalerate	Amino Acid	Leucine, Isoleucine and Valine Metabolism	36746	LC/MS Neg	100001541	1800	131.071	488-15-3	164623		HMDB00317
X33173	2-hydroxyacetaminophen sulfate*	Xenobiotics	Drug - Analgesics, Anesthetics	33173	LC/MS Neg	100001791	1674	246.008		86290013
X31934	2-hydroxyadipate	Lipid	Fatty Acid, Dicarboxylate	31934	LC/MS Polar	100001153	3000	161.046	18294-85-4	193530	C02360	HMDB00321
X52281	2-hydroxybutyrate/2-hydroxyisobutyrate	Amino Acid	Glutathione Metabolism	52281	LC/MS Polar	100008928	1258	103.04
X52294	2-hydroxyglutarate	Lipid	Fatty Acid, Dicarboxylate	52294	LC/MS Pos Early	100002070	958	166.071	40951-21-1	43	C02630	HMDB00606
X18281	2-hydroxyhippurate (salicylurate)	Xenobiotics	Benzoate Metabolism	18281	LC/MS Neg	1869	2184	194.046	487-54-7	10253	C07588	HMDB00840
X33161	2-methoxyacetaminophen glucuronide*	Xenobiotics	Drug - Analgesics, Anesthetics	33161	LC/MS Neg	100001795	1633	356.099		14367271
X47031	2-methoxyacetaminophen sulfate*	Xenobiotics	Drug - Analgesics, Anesthetics	47031	LC/MS Neg	100001793	1949	260.023		86290014
X45095	2-methylbutyrylcarnitine (C5)	Amino Acid	Leucine, Isoleucine and Valine Metabolism	45095	LC/MS Pos Early	100001509	3050	246.17	31023-25-3	6426901		HMDB00378
X38347	2-oxoadipate	Amino Acid	Lysine Metabolism	38347	LC/MS Neg	92	611.7	159.03	3184-35-8	71	C00322	HMDB00225
X43400	2-piperidinone	Xenobiotics	Food Component/Plant	43400	LC/MS Pos Early	100004295	1675	100.076	675-20-7	12665		HMDB11749
X32197	3-(4-hydroxyphenyl)lactate	Amino Acid	Tyrosine Metabolism	32197	LC/MS Neg	240	1379	181.051	6482-98-0	9378	C03672	HMDB00755
X45721	3-(N-acetyl-L-cystein-S-yl) acetaminophen	Xenobiotics	Drug - Analgesics, Anesthetics	45721	LC/MS Neg	2048	2094	311.071	52372-86-8	83967
X31787	3-carboxy-4-methyl-5-propyl-2-furanpropanoate (CMPF)	Lipid	Fatty Acid, Dicarboxylate	31787	LC/MS Neg	100001178	2800	239.093	86879-39-2	123979		HMDB61112
X32397	3-hydroxy-2-ethylpropionate	Amino Acid	Leucine, Isoleucine and Valine Metabolism	32397	LC/MS Neg	100001170	975	117.056	4374-62-3	188979		HMDB00396
X531	3-hydroxy-3-methylglutarate	Lipid	Mevalonate Metabolism	531	LC/MS Polar	112	2850	161.046	503-49-1	1662	C03761	HMDB00355
X62069	3-hydroxyadipate*	Lipid	Fatty Acid, Dicarboxylate	62069	LC/MS Polar	100004396	3131	161.046		151913		HMDB00345
X542	3-hydroxybutyrate (BHBA)	Lipid	Ketone Bodies	542	LC/MS Polar	254	1444	103.04	625-72-9	441	C01089	HMDB00357
X53230	3-hydroxyhexanoate	Lipid	Fatty Acid, Monohydroxy	53230	LC/MS Neg	100006367	1725	131.071	10191-24-9	151492
X39600	3-hydroxyhippurate	Xenobiotics	Benzoate Metabolism	39600	LC/MS Neg	100002122	1687	194.046	1637-75-8	450268		HMDB06116
X1549	3-hydroxyisobutyrate	Amino Acid	Leucine, Isoleucine and Valine Metabolism	1549	LC/MS Polar	111	1619	103.04	2068-83-9	87	C06001	HMDB00336
X22001	3-hydroxyoctanoate	Lipid	Fatty Acid, Monohydroxy	22001	LC/MS Neg	100000773	3446	159.103	88930-08-9	26613		HMDB01954
X48448	3-hydroxypyridine sulfate	Xenobiotics	Chemical	48448	LC/MS Neg	100006098	1595.5	173.987	1955-23-3
X62062	3-hydroxystachydrine*	Xenobiotics	Food Component/Plant	62062	LC/MS Pos Early	100020203	1049	160.097		442640
X27672	3-indoxyl sulfate	Amino Acid	Tryptophan Metabolism	27672	LC/MS Neg	100000467	2222.2	212.002	2642-37-7	10258		HMDB00682
X44618	3-methoxytyramine sulfate	Amino Acid	Tyrosine Metabolism	44618	LC/MS Neg	100004634	1722	246.044
X12017	3-methoxytyrosine	Amino Acid	Tyrosine Metabolism	12017	LC/MS Pos Early	1342	2555	212.092	300-48-1	1670		HMDB01434
X44526	3-methyl-2-oxobutyrate	Amino Acid	Leucine, Isoleucine and Valine Metabolism	44526	LC/MS Neg	100000936	1465	115.04	3715-29-5	49	C00141	HMDB00019
X15676	3-methyl-2-oxovalerate	Amino Acid	Leucine, Isoleucine and Valine Metabolism	15676	LC/MS Neg	100000036	2064.2	129.056	1460-34-0;51829-07-3	47	C00671	HMDB03736
X57747	3-methylglutaconate	Amino Acid	Leucine, Isoleucine and Valine Metabolism	57747	LC/MS Polar	100002458	2700	99.0452	5746-90-7	1551553		HMDB00522
X46548	3-methylglutarylcarnitine (2)	Amino Acid	Leucine, Isoleucine and Valine Metabolism	46548	LC/MS Pos Early	100005850	2687	290.16		128145		HMDB00552
X15677	3-methylhistidine	Amino Acid	Histidine Metabolism	15677	LC/MS Pos Early	100000042	2670	170.092	368-16-1	64969	C01152	HMDB00479
X32445	3-methylxanthine	Xenobiotics	Xanthine Metabolism	32445	LC/MS Neg	100001108	1700	165.042	1076-22-8	70639	C16357	HMDB01886
X3155	3-ureidopropionate	Nucleotide	Pyrimidine Metabolism, Uracil containing	3155	LC/MS Pos Early	1053	875	133.061	462-88-4	111	C02642	HMDB00026
X1558	4-acetamidobutanoate	Amino Acid	Polyamine Metabolism	1558	LC/MS Pos Early	1113	1350	146.081	3025-96-5	18189	C02946	HMDB03681
X12032	4-acetamidophenol	Xenobiotics	Drug - Analgesics, Anesthetics	12032	LC/MS Neg	1383	2173.7	150.056	103-90-2	1983	C06804	HMDB01859
X15736	4-acetamidophenylglucuronide	Xenobiotics	Drug - Analgesics, Anesthetics	15736	LC/MS Neg	100000043	1400	326.088	120595-80-4	83944		HMDB10316
X37475	4-acetaminophen sulfate	Xenobiotics	Drug - Analgesics, Anesthetics	37475	LC/MS Neg	2049	1792	230.013	10066-90-7;32113-41-0	83939	C06804	HMDB59911
X35527	4-hydroxyhippurate	Xenobiotics	Benzoate Metabolism	35527	LC/MS Neg	100001423	1475	194.046	2482-25-9	151012		HMDB13678
X22116	4-methyl-2-oxopentanoate	Amino Acid	Leucine, Isoleucine and Valine Metabolism	22116	LC/MS Neg	100000551	2170	129.056	816-66-0	70	C00233	HMDB00695
X46146	4-methylcatechol sulfate	Xenobiotics	Benzoate Metabolism	46146	LC/MS Neg	100004111	2665	203.002
X1418	5,6-dihydrothymine	Nucleotide	Pyrimidine Metabolism, Thymine containing	1418	LC/MS Pos Early	158	1280	129.066	696-04-8	93556	C00906	HMDB00079
X61833	5,6-dihydrouridine	Nucleotide	Pyrimidine Metabolism, Uracil containing	61833	LC/MS Neg	100001425	1119	245.078	1361384	94312
X34424	5-acetylamino-6-amino-3-methyluracil	Xenobiotics	Xanthine Metabolism	34424	LC/MS Polar	100001403	1710	197.068	1196153-01-1	88299	C16366	HMDB04400
X18319	5-aminovalerate	Amino Acid	Lysine Metabolism	18319	LC/MS Pos Early	100000454	2220	118.086	660-88-8	138	C00431	HMDB03355
X31938	5-hydroxyhexanoate	Lipid	Fatty Acid, Monohydroxy	31938	LC/MS Neg	100001148	1267	131.071	44843-89-2	170748		HMDB00525
X437	5-hydroxyindoleacetate	Amino Acid	Tryptophan Metabolism	437	LC/MS Neg	71	1510.2	190.051	54-16-0	1826	C05635	HMDB00763
X22119	5-methylcytidine	Nucleotide	Pyrimidine Metabolism, Cytidine containing	22119	LC/MS Pos Early	100000763	2227	258.108	2140-61-6	92918		HMDB00982
X1419	5-methylthioadenosine (MTA)	Amino Acid	Polyamine Metabolism	1419	LC/MS Pos Early	212	2752	298.097	2457-80-9	439176	C00170	HMDB01173
X35136	5-methyluridine (ribothymidine)	Nucleotide	Pyrimidine Metabolism, Uracil containing	35136	LC/MS Neg	100001446	1778.1	257.078	1463-10-1	445408		HMDB00884
X1494	5-oxoproline	Amino Acid	Glutathione Metabolism	1494	LC/MS Neg	1021	738.5	128.035	98-79-3	7405	C01879	HMDB00267
X43231	6-oxopiperidine-2-carboxylate	Amino Acid	Lysine Metabolism	43231	LC/MS Neg	100004499	965	142.051	34622-39-4	3014237		HMDB61705
X36776	7-alpha-hydroxy-3-oxo-4-cholestenoate (7-Hoca)	Lipid	Sterol	36776	LC/MS Neg	100001609	5288.1	429.301	115538-85-7	3081085	C17337	HMDB12458
X35114	7-methylguanine	Nucleotide	Purine Metabolism, Guanine containing	35114	LC/MS Pos Early	100001456	2175	166.072	578-76-7	11361	C02242	HMDB00897
X34390	7-methylxanthine	Xenobiotics	Xanthine Metabolism	34390	LC/MS Pos Early	100001396	1350	167.056	552-62-5	68374	C16353	HMDB01991
X48569	acesulfame	Xenobiotics	Food Component/Plant	48569	LC/MS Polar	100006203	756	161.987	55589-62-3	36573		HMDB33585
X33963	acetoacetate	Lipid	Ketone Bodies	33963	LC/MS Pos Early	1218	1062	103.039	578486	96	C00164	HMDB00060
X32198	acetylcarnitine (C2)	Lipid	Fatty Acid Metabolism(Acyl Carnitine)	32198	LC/MS Pos Early	100000802	2282	204.123	5080-50-2	1	C02571	HMDB00201
X43258	acisoga	Amino Acid	Polyamine Metabolism	43258	LC/MS Neg	100004541	2297	183.114	106692-36-8	129397
X554	adenine	Nucleotide	Purine Metabolism, Adenine containing	554	LC/MS Pos Early	880	2221	136.062	73-24-5	190	C00147	HMDB00034
X2831	adenosine 3',5'-cyclic monophosphate (cAMP)	Nucleotide	Purine Metabolism, Adenine containing	2831	LC/MS Neg	207	1952.2	328.045	60-92-4	6076	C00575	HMDB00058
X1126	alanine	Amino Acid	Alanine and Aspartate Metabolism	1126	LC/MS Pos Early	811	1700	90.055	56-41-7	5950	C00041	HMDB00161
X1107	allantoin	Nucleotide	Purine Metabolism, (Hypo)Xanthine/Inosine containing	1107	LC/MS Polar	1002	1672	157.037	97-59-6	204	C02350	HMDB00462
X22132	alpha-hydroxyisocaproate	Amino Acid	Leucine, Isoleucine and Valine Metabolism	22132	LC/MS Neg	100000706	1840	131.071	10303-64-7	83697	C03264	HMDB00746
X33937	alpha-hydroxyisovalerate	Amino Acid	Leucine, Isoleucine and Valine Metabolism	33937	LC/MS Neg	100001300	1126	117.056	600-37-3	99823		HMDB00407
X62101	alpha-ketoglutaramate**	Amino Acid	Glutamate Metabolism	62101	LC/MS Polar	100002397	1916	144.03	18465-19-5
X528	alpha-ketoglutarate	Energy	TCA Cycle	528	LC/MS Polar	93	2700	145.014	305-72-6;328-50-7;22202-68-2	51	C00026	HMDB00208
X1561	alpha-tocopherol	Cofactors and Vitamins	Tocopherol Metabolism	1561	LC/MS Pos Late	1105	2522	430.378	59-02-9;10191-41-0	14985	C02477	HMDB01893
X37202	androstenediol (3beta,17beta) disulfate (1)	Lipid	Androgenic Steroids	37202	LC/MS Neg	100001992	3740	224.062		87120982	C04295	HMDB03818
X575	arabinose	Carbohydrate	Pentose Metabolism	575	LC/MS Polar	828	1804.5	195.051	28697-53-2	66308	C00216	HMDB00646
X48885	arabitol/xylitol	Carbohydrate	Pentose Metabolism	48885	LC/MS Polar	100006430	1932.4	151.061		6912	C01904
X48255	arabonate/xylonate	Carbohydrate	Pentose Metabolism	48255	LC/MS Polar	100006115	2700	165.041
X1110	arachidonate (20:4n6)	Lipid	Polyunsaturated Fatty Acid (n3 and n6)	1110	LC/MS Neg	229	5535	303.233	506-32-1	444899	C00219	HMDB01043
X57461	argininate*	Amino Acid	Urea cycle; Arginine and Proline Metabolism	57461	LC/MS Pos Early	100002769	2150	176.103	157-07-3	160437		HMDB03148
X1638	arginine	Amino Acid	Urea cycle; Arginine and Proline Metabolism	1638	LC/MS Pos Early	231	2825	175.119	1119-34-2	232	C00062	HMDB00517
X15497	argininosuccinate	Amino Acid	Urea cycle; Arginine and Proline Metabolism	15497	LC/MS Pos Early	232	2745	291.13	156637-58-0	828	C03406	HMDB00052
X32354	ascorbate (Vitamin C)	Cofactors and Vitamins	Ascorbate and Aldarate Metabolism	32354	LC/MS Pos Early	233	770	177.039	134-03-2		C00072	HMDB00044
X512	asparagine	Amino Acid	Alanine and Aspartate Metabolism	512	LC/MS Pos Early	917	1225	133.061	70-47-3	6267	C00152	HMDB00168
X38658	atenolol	Xenobiotics	Drug - Cardiovascular	38658	LC/MS Pos Early	100002726	2668	267.17	29122-68-7	2249	D00235	HMDB01924
X48492	behenoyl sphingomyelin (d18:1/22:0)*	Lipid	Sphingolipid Metabolism	48492	LC/MS Pos Late	100006294	3083	787.669				HMDB12103
X15778	benzoate	Xenobiotics	Benzoate Metabolism	15778	LC/MS Neg	100000008	1750	121.029	65-85-0	243	C00180	HMDB01870
X39678	benzoylecgonine	Xenobiotics	Drug - Analgesics, Anesthetics	39678	LC/MS Pos Early	100002928	3061	290.139	519-09-5	442997	C10847	HMDB41836
X55	beta-alanine	Nucleotide	Pyrimidine Metabolism, Uracil containing	55	LC/MS Pos Early	244	1905	90.055	56-41-7;107-95-9	239	C00099	HMDB00056
X54923	beta-citrylglutamate	Amino Acid	Glutamate Metabolism	54923	LC/MS Neg	100003271	530	320.062	73590-26-8	72715786	C20775
X12129	beta-hydroxyisovalerate	Amino Acid	Leucine, Isoleucine and Valine Metabolism	12129	LC/MS Neg	1442	1027	117.056	625-08-1	69362		HMDB00754
X3141	betaine	Amino Acid	Glycine, Serine and Threonine Metabolism	3141	LC/MS Pos Early	799	1064	118.086	107-43-7	247	C00719	HMDB00043
X38100	betonicine	Xenobiotics	Food Component/Plant	38100	LC/MS Pos Early	100002153	1012	160.097	515-25-3	164642	C08269	HMDB29412
X43807	bilirubin (Z,Z)	Cofactors and Vitamins	Hemoglobin and Porphyrin Metabolism	43807	LC/MS Pos Late	1090	1840	585.271	635-65-4	5280352	C00486	HMDB00054
X48782	C-glycosyltryptophan	Amino Acid	Tryptophan Metabolism	48782	LC/MS Pos Early	100006379	2700	367.15	180509-18-6	10981970
X569	caffeine	Xenobiotics	Xanthine Metabolism	569	LC/MS Pos Early	849	2106	195.088	58-08-2	2519	C07481	HMDB01847
X37033	carbamazepine	Xenobiotics	Drug - Neurological	37033	LC/MS Pos Late	100001933	880	237.102	298-46-4	2554	D00252	HMDB14704
X37020	carbamazepine 10,11-epoxide*	Xenobiotics	Drug - Neurological	37020	LC/MS Pos Early	100002321	3020	253.097	36507-30-9	2555	C07496	HMDB60658
X40007	carboxyethyl-GABA	Amino Acid	Glutamate Metabolism	40007	LC/MS Pos Early	100003260	2085	176.092	908055	2572		HMDB02201
X43333	carboxyibuprofen	Xenobiotics	Drug - Analgesics, Anesthetics	43333	LC/MS Neg	100004171	1920	235.098	15935-54-3	10444113		HMDB60564
X15500	carnitine	Lipid	Carnitine Metabolism	15500	LC/MS Pos Early	100000007	1978	162.113	461-05-2	10917	C00318	HMDB00062
X35320	catechol sulfate	Xenobiotics	Benzoate Metabolism	35320	LC/MS Neg	100001605	1906	188.986	4918-96-1	3083879		HMDB59724
X1563	chenodeoxycholate	Lipid	Primary Bile Acid Metabolism	1563	LC/MS Neg	1123	5264	391.285	474-24-9;474-25-9	10133	C02528	HMDB00518
X37112	chiro-inositol	Lipid	Inositol Metabolism	37112	LC/MS Polar	100001859	3191.2	225.062	643-12-9		C19891	HMDB34220
X63	cholesterol	Lipid	Sterol	63	LC/MS Pos Late	266	2707	369.352	57-88-5	11025495	C00187	HMDB00067
X15506	choline	Lipid	Phospholipid Metabolism	15506	LC/MS Pos Early	1256	1961	104.107	67-48-1	305	C00114	HMDB00097
X34396	choline phosphate	Lipid	Phospholipid Metabolism	34396	LC/MS Pos Early	267	700	184.073	72556-74-2	1014	C00588	HMDB01565
X22158	citramalate	Amino Acid	Glutamate Metabolism	22158	LC/MS Pos Early	100000998	1224	166.071	1583974	1081	C00815	HMDB00426
X1564	citrate	Energy	TCA Cycle	1564	LC/MS Neg	1124	582	191.02	77-92-9	311	C00158	HMDB00094
X2132	citrulline	Amino Acid	Urea cycle; Arginine and Proline Metabolism	2132	LC/MS Pos Early	391	1520	176.103	372-75-8	9750	C00327	HMDB00904
X1712	cortisol	Lipid	Corticosteroids	1712	LC/MS Neg	356	4710	361.202	50-23-7	5754	C00735	HMDB00063
X1769	cortisone	Lipid	Corticosteroids	1769	LC/MS Neg	273	4575	359.186	53-06-5	222786	C00762	HMDB02802
X553	cotinine	Xenobiotics	Tobacco Metabolite	553	LC/MS Pos Early	848	2213	177.102	486-56-6	854019		HMDB01046
X27718	creatine	Amino Acid	Creatine Metabolism	27718	LC/MS Pos Early	1221	1947	132.077	57-00-1	586	C00300	HMDB00064
X513	creatinine	Amino Acid	Creatine Metabolism	513	LC/MS Pos Early	275	2055	114.066	60-27-5	588	C00791	HMDB00562
X18368	cys-gly, oxidized	Amino Acid	Glutathione Metabolism	18368	LC/MS Neg	1224	925	353.06	7729-20-6	333293
X1868	cysteine	Amino Acid	Methionine, Cysteine, SAM and Taurine Metabolism	1868	LC/MS Pos Early	800	1488	122.027	52-90-4;56-89-3	5862	C00097	HMDB00574
X35637	cysteinylglycine	Amino Acid	Glutathione Metabolism	35637	LC/MS Pos Early	278	2132	179.048	19246-18-5	439498	C01419	HMDB00078
X62103	cysteinylglycine disulfide*	Amino Acid	Glutathione Metabolism	62103	LC/MS Pos Early	100002466	2547	298.053	70555-24-7			HMDB00709
X514	cytidine	Nucleotide	Pyrimidine Metabolism, Cytidine containing	514	LC/MS Pos Early	827	2124	244.093	65-46-3	6175	C00475	HMDB00089
X36747	deoxycarnitine	Lipid	Carnitine Metabolism	36747	LC/MS Pos Early	100001662	2052	146.118	6249-56-5	134	C01181	HMDB01161
X1114	deoxycholate	Lipid	Secondary Bile Acid Metabolism	1114	LC/MS Neg	302	5294	391.285	83-44-3	222528	C04483	HMDB00626
X46106	desmethylnaproxen sulfate	Xenobiotics	Drug - Analgesics, Anesthetics	46106	LC/MS Neg	100001788	2250	295.028		184679
X40700	diglycerol	Xenobiotics	Chemical	40700	LC/MS Pos Early	100003700	818	167.091	627-82-7	42953
X43424	dimethyl sulfone	Xenobiotics	Chemical	43424	LC/MS Pos Early	100004284	832	95.0161	67-71-0	6213	C11142	HMDB04983
X36808	dimethylarginine (SDMA + ADMA)	Amino Acid	Urea cycle; Arginine and Proline Metabolism	36808	LC/MS Pos Early	100001810	2850	203.15	102783-24-4	123831	C03626	HMDB01539
X5086	dimethylglycine	Amino Acid	Glycine, Serine and Threonine Metabolism	5086	LC/MS Pos Early	806	1104	104.071	1118-68-9	673	C01026	HMDB00092
X42978	dimethylmalonic acid	Lipid	Fatty Acid, Dicarboxylate	42978	LC/MS Polar	100004251	2702	131.035	595-46-0	11686		HMDB02001
X44675	docosahexaenoate (DHA; 22:6n3)	Lipid	Polyunsaturated Fatty Acid (n3 and n6)	44675	LC/MS Neg	100000665	5525	327.233	6217-54-5	445580	C06429	HMDB02183
X48407	dopamine 3-O-sulfate	Amino Acid	Tyrosine Metabolism	48407	LC/MS Neg	100006361	1556.2	232.029		122136	C13690	HMDB06275
X37459	ergothioneine	Xenobiotics	Food Component/Plant	37459	LC/MS Pos Early	100002154	850	230.096	58511-63-0	3032311	C05570	HMDB03045
X20699	erythritol	Xenobiotics	Food Component/Plant	20699	LC/MS Polar	100000846	1491	167.056	149-32-6	222285	C00503	HMDB02994
X42420	erythronate*	Carbohydrate	Aminosugar Metabolism	42420	LC/MS Polar	100001320	2186	135.03	88759-55-1	2781043		HMDB00613
X39603	ethyl glucuronide	Xenobiotics	Chemical	39603	LC/MS Neg	100002849	793	221.067	17685-04-0	152226		HMDB10325
X15765	ethylmalonate	Amino Acid	Leucine, Isoleucine and Valine Metabolism	15765	LC/MS Polar	2054	2785	131.035	601-75-2	11756		HMDB00622
X57707	fluconazole	Xenobiotics	Drug - Antibiotic	57707	LC/MS Polar	100015972	836	351.102	86386-73-4	3365	D00322	HMDB14342
X48195	fructose	Carbohydrate	Fructose, Mannose and Galactose Metabolism	48195	LC/MS Polar	878	2065	225.062	57-48-7	5984	C00095	HMDB00660
X38686	gabapentin	Xenobiotics	Drug - Neurological	38686	LC/MS Pos Early	100002806	3123	172.133	60142-96-3	3446	D00332	HMDB05015
X27719	galactonate	Carbohydrate	Fructose, Mannose and Galactose Metabolism	27719	LC/MS Polar	100001026	3085	195.051	299-28-5	128869	C00880	HMDB00565
X57345	galactosylglycerol*	Lipid	Glycolipid Metabolism	57345	LC/MS Neg	100003064	795	253.093	16232-91-0	16048618	C05401	HMDB06790
X55015	gamma-glutamyl-alpha-lysine	Peptide	Gamma-glutamyl Amino Acid	55015	LC/MS Pos Early	100010901	2784	276.155		65254
X2730	gamma-glutamylglutamine	Peptide	Gamma-glutamyl Amino Acid	2730	LC/MS Pos Early	1140	1430	276.119	10148-81-9	150914	C05283	HMDB11738
X18245	gamma-glutamylhistidine	Peptide	Gamma-glutamyl Amino Acid	18245	LC/MS Pos Early	1235	2740	285.119	37460-15-4	7017195
X18369	gamma-glutamylleucine	Peptide	Gamma-glutamyl Amino Acid	18369	LC/MS Neg	1268	1685	259.13	2566-39-4	151023		HMDB11171
X33422	gamma-glutamylphenylalanine	Peptide	Gamma-glutamyl Amino Acid	33422	LC/MS Neg	100000491	1825	293.114	7432-24-8	111299		HMDB00594
X33364	gamma-glutamylthreonine	Peptide	Gamma-glutamyl Amino Acid	33364	LC/MS Pos Early	100001314	1750	249.108	5652-48-2	76078708		HMDB29159
X43829	gamma-glutamylvaline	Peptide	Gamma-glutamyl Amino Acid	43829	LC/MS Pos Early	100001126	2700	247.129	2746-34-1	7015683		HMDB11172
X587	gluconate	Xenobiotics	Food Component/Plant	587	LC/MS Polar	338	2922	195.051	527-07-1	10690	C00257	HMDB00625
X48152	glucose	Carbohydrate	Glycolysis, Gluconeogenesis, and Pyruvate Metabolism	48152	LC/MS Polar	572	2342	225.062	50-99-7	79025	C00031	HMDB00122
X15443	glucuronate	Carbohydrate	Aminosugar Metabolism	15443	LC/MS Polar	100000257	3233.3	193.035	207300-70-7	444791	C00191	HMDB00127
X57	glutamate	Amino Acid	Glutamate Metabolism	57	LC/MS Pos Early	561	1500	148.06	56-86-0	611	C00025	HMDB00148
X53	glutamine	Amino Acid	Glutamate Metabolism	53	LC/MS Pos Early	563	1291	147.076	56-85-9	5961	C00064	HMDB00641
X396	glutarate (C5-DC)	Lipid	Fatty Acid, Dicarboxylate	396	LC/MS Polar	339	2900	131.035	110-94-1	743	C00489	HMDB00661
X44664	glutarylcarnitine (C5-DC)	Amino Acid	Lysine Metabolism	44664	LC/MS Pos Early	100001593	2393	276.144	102636-82-8	71464488		HMDB13130
X1572	glycerate	Carbohydrate	Glycolysis, Gluconeogenesis, and Pyruvate Metabolism	1572	LC/MS Polar	1052	2070.4	105.019	600-19-1	752	C00258	HMDB00139
X15122	glycerol	Lipid	Glycerolipid Metabolism	15122	LC/MS Neg	1254	758	91.0401	56-81-5	753	C00116	HMDB00131
X43847	glycerol 3-phosphate	Lipid	Glycerolipid Metabolism	43847	LC/MS Neg	100000258	613.2	171.006	29849-82-9	754	C00093	HMDB00126
X52307	glycerophosphoinositol*	Lipid	Phospholipid Metabolism	52307	LC/MS Neg	100001621	630	333.059	16824-65-0	167572
X15990	glycerophosphorylcholine (GPC)	Lipid	Phospholipid Metabolism	15990	LC/MS Pos Early	100000269	672	258.11	28319-77-9	71920	C00670	HMDB00086
X58	glycine	Amino Acid	Glycine, Serine and Threonine Metabolism	58	LC/MS Pos Early	340	1375	76.0393	56-40-6	750	C00037	HMDB00123
X46111	guaiacol sulfate	Xenobiotics	Benzoate Metabolism	46111	LC/MS Neg	100004208	2344	203.002		22473		HMDB60013
X1573	guanosine	Nucleotide	Purine Metabolism, Guanine containing	1573	LC/MS Pos Early	1099	1728	284.099	118-00-3	6802	C00387	HMDB00133
X46957	gulonate*	Cofactors and Vitamins	Ascorbate and Aldarate Metabolism	46957	LC/MS Polar	100001586	2750	195.051	20246-53-1	9794176	C00257	HMDB03290
X21248	HEPES	Xenobiotics	Chemical	21248	LC/MS Pos Early	100000843	1627	239.106	7365-45-9	23831
X15753	hippurate	Xenobiotics	Benzoate Metabolism	15753	LC/MS Neg	100000014	2106.9	178.051	495-69-2	464	C01586	HMDB00714
X59	histidine	Amino Acid	Histidine Metabolism	59	LC/MS Neg	355	755.9	154.062	5934-29-2	6274	C00135	HMDB00177
X22137	homoarginine	Amino Acid	Urea cycle; Arginine and Proline Metabolism	22137	LC/MS Pos Early	100000961	2882	189.135	156-86-5	9085	C01924	HMDB00670
X1633	homocarnosine	Amino Acid	Histidine Metabolism	1633	LC/MS Pos Early	41	2960	241.13	3650-73-5	10243361	C00884	HMDB00745
X33009	homostachydrine*	Xenobiotics	Food Component/Plant	33009	LC/MS Pos Early	100001550	1750	158.118	1195-94-4	441447	C08283	HMDB33433
X1101	homovanillate (HVA)	Amino Acid	Tyrosine Metabolism	1101	LC/MS Neg	117	1649	181.051	306-08-1	1738	C05582	HMDB00118
X62277	hydroxy-CMPF*	Xenobiotics	Chemical	62277	LC/MS Neg	100019794	1516	255.087
X62060	hydroxyasparagine**	Amino Acid	Alanine and Aspartate Metabolism	62060	LC/MS Pos Early	100020205	1149	149.056		97663	C03124	HMDB32332
X32882	hydroxybupropion	Xenobiotics	Drug - Psychoactive	32882	LC/MS Pos Late	100001309	750	256.11		446		HMDB12235
X3127	hypoxanthine	Nucleotide	Purine Metabolism, (Hypo)Xanthine/Inosine containing	3127	LC/MS Pos Early	171	1295	137.046	68-94-0	790	C00262	HMDB00157
X27513	indoleacetate	Amino Acid	Tryptophan Metabolism	27513	LC/MS Pos Early	100001034	2850	176.071	6505-45-9	802	C00954	HMDB00197
X1123	inosine	Nucleotide	Purine Metabolism, (Hypo)Xanthine/Inosine containing	1123	LC/MS Pos Early	361	1269	269.088	58-63-9	6021	C00294	HMDB00195
X33441	isobutyrylcarnitine (C4)	Amino Acid	Leucine, Isoleucine and Valine Metabolism	33441	LC/MS Pos Early	100001055	2810	232.154	25518-49-4	168379		HMDB00736
X12110	isocitrate	Energy	TCA Cycle	12110	LC/MS Pos Early	1206	773	210.061	20226-99-7	1198	C00311	HMDB00193
X1125	isoleucine	Amino Acid	Leucine, Isoleucine and Valine Metabolism	1125	LC/MS Pos Early	376	2800	132.102	73-32-5	6306	C00407	HMDB00172
X44656	isovalerate (i5:0)	Amino Acid	Leucine, Isoleucine and Valine Metabolism	44656	LC/MS Neg	100000708	1564	101.061	503-74-2	10430	C08262	HMDB00718
X34407	isovalerylcarnitine (C5)	Amino Acid	Leucine, Isoleucine and Valine Metabolism	34407	LC/MS Pos Early	100001393	3085	246.17	31023-24-2	6426851		HMDB00688
X1417	kynurenate	Amino Acid	Tryptophan Metabolism	1417	LC/MS Neg	98	2224	188.035	492-27-3	3845	C01717	HMDB00715
X15140	kynurenine	Amino Acid	Tryptophan Metabolism	15140	LC/MS Pos Early	100000265	2739	209.092	2922-83-0	161166	C00328	HMDB00684
X527	lactate	Carbohydrate	Glycolysis, Gluconeogenesis, and Pyruvate Metabolism	527	LC/MS Neg	482	681.6	89.0244	79-33-4	612	C00186	HMDB00190
X54762	lamotrigine	Xenobiotics	Drug - Neurological	54762	LC/MS Pos Early	100009390	3379	256.015		3878	D00354	HMDB14695,HMDB05043
X60	leucine	Amino Acid	Leucine, Isoleucine and Valine Metabolism	60	LC/MS Pos Early	397	2864	132.102	61-90-5	6106	C00123	HMDB00687
X57641	levetiracetam	Xenobiotics	Drug - Neurological	57641	LC/MS Pos Early	100015873	1925	171.113	102767-28-2	5284583	D00709,C07841
X35661	lidocaine	Xenobiotics	Drug - Analgesics, Anesthetics	35661	LC/MS Pos Late	100001538	746	235.18	137-58-6	3676	D00358	HMDB14426
X1301	lysine	Amino Acid	Lysine Metabolism	1301	LC/MS Pos Early	407	2850	147.113	56-87-1	5962	C00047	HMDB00182
X1303	malate	Energy	TCA Cycle	1303	LC/MS Neg	409	615.6	133.014	6915-15-7	525	C00149	HMDB00156
X20676	maleate	Lipid	Fatty Acid, Dicarboxylate	20676	LC/MS Polar	100000707	2640	115.004	110-16-7	444266	C01384	HMDB00176
X46142	mannitol/sorbitol	Carbohydrate	Fructose, Mannose and Galactose Metabolism	46142	LC/MS Polar	100001740	2320	181.072		5780	C00794	HMDB00247
X48153	mannose	Carbohydrate	Fructose, Mannose and Galactose Metabolism	48153	LC/MS Polar	803	2200	225.062	3458-28-4	18950	C00159	HMDB00169
X38306	metformin	Xenobiotics	Drug - Metabolic	38306	LC/MS Pos Early	100002405	2817	130.109	1115-70-4	4091	C07151	HMDB01921
X1302	methionine	Amino Acid	Methionine, Cysteine, SAM and Taurine Metabolism	1302	LC/MS Pos Early	415	2526	150.058	63-68-3	6137	C00073	HMDB00696
X44878	methionine sulfone	Amino Acid	Methionine, Cysteine, SAM and Taurine Metabolism	44878	LC/MS Pos Early	100004635	1250	182.048	820-10-0	69961
X18374	methionine sulfoxide	Amino Acid	Methionine, Cysteine, SAM and Taurine Metabolism	18374	LC/MS Pos Early	100000039	1272	166.053	3226-65-1	158980	C02989	HMDB02005
X46144	methyl glucopyranoside (alpha + beta)	Xenobiotics	Food Component/Plant	46144	LC/MS Pos Early	100005864	832	212.113
X1496	methylmalonate (MMA)	Lipid	Fatty Acid Metabolism (also BCAA Metabolism)	1496	LC/MS Polar	418	3078.4	117.019	516-05-2	487	C02170	HMDB00202
X15745	methylsuccinate	Amino Acid	Leucine, Isoleucine and Valine Metabolism	15745	LC/MS Polar	2051	2800	131.035	498-21-5	10349		HMDB01844
X53031	methylsuccinoylcarnitine	Amino Acid	Leucine, Isoleucine and Valine Metabolism	53031	LC/MS Pos Early	100009275	2589	276.144
X18037	metoprolol	Xenobiotics	Drug - Cardiovascular	18037	LC/MS Pos Late	2028	760	268.191	56392-17-7	4171	D02358	HMDB01932
X34109	metoprolol acid metabolite*	Xenobiotics	Drug - Cardiovascular	34109	LC/MS Pos Early	100001385	2950	268.154	56392-14-4	62936
X1124	myo-inositol	Lipid	Inositol Metabolism	1124	LC/MS Polar	363	3506.3	225.062	87-89-8	892	C00137	HMDB00211
X48680	N-acetyl sulfapyridine	Xenobiotics	Drug - Antibiotic	48680	LC/MS Neg	100006229	2815	290.06	19077-98-6	58638
X43256	N-acetyl-3-methylhistidine*	Amino Acid	Histidine Metabolism	43256	LC/MS Pos Early	100002204	2056	212.103	37841-04-6	193270
X35665	N-acetyl-aspartyl-glutamate (NAAG)	Amino Acid	Glutamate Metabolism	35665	LC/MS Pos Early	100001612	1035	305.098	3106-85-2	5255	C12270	HMDB01067
X37432	N-acetyl-beta-alanine	Nucleotide	Pyrimidine Metabolism, Uracil containing	37432	LC/MS Neg	100002102	773	130.051	3025-95-4	76406	C01073
X62309	N-acetyl-isoputreanine*	Amino Acid	Polyamine Metabolism	62309	LC/MS Pos Early	100020487	2305	203.139
X1585	N-acetylalanine	Amino Acid	Alanine and Aspartate Metabolism	1585	LC/MS Neg	1110	861.2	130.051	97-69-8	88064	C02847	HMDB00766
X33953	N-acetylarginine	Amino Acid	Urea cycle; Arginine and Proline Metabolism	33953	LC/MS Pos Early	100001266	2245	217.13	155-84-0	67427	C02562	HMDB04620
X33942	N-acetylasparagine	Amino Acid	Alanine and Aspartate Metabolism	33942	LC/MS Pos Early	100001257	785	175.071	4033-40-3	99715		HMDB06028
X22185	N-acetylaspartate (NAA)	Amino Acid	Alanine and Aspartate Metabolism	22185	LC/MS Pos Early	100000787	880	176.055	997-55-7;997-55-7	65065	C01042	HMDB00812
X46539	N-acetylglucosamine/N-acetylgalactosamine	Carbohydrate	Aminosugar Metabolism	46539	LC/MS Pos Early	100006435	715	222.097		24139		HMDB00215
X15720	N-acetylglutamate	Amino Acid	Glutamate Metabolism	15720	LC/MS Pos Early	100000282	1050	190.071	1430871	70914	C00624	HMDB01138
X33943	N-acetylglutamine	Amino Acid	Glutamate Metabolism	33943	LC/MS Pos Early	100001253	845	189.087	2490-97-3	182230	C02716	HMDB06029
X27710	N-acetylglycine	Amino Acid	Glycine, Serine and Threonine Metabolism	27710	LC/MS Pos Early	100001006	826	118.05	543-24-8	10972		HMDB00532
X33946	N-acetylhistidine	Amino Acid	Histidine Metabolism	33946	LC/MS Polar	100001293	2088	196.073	39145-52-3	75619	C02997	HMDB32055
X33967	N-acetylisoleucine	Amino Acid	Leucine, Isoleucine and Valine Metabolism	33967	LC/MS Neg	100001276	2325	172.098	3077-46-1	2802421		HMDB61684
X1587	N-acetylleucine	Amino Acid	Leucine, Isoleucine and Valine Metabolism	1587	LC/MS Neg	1082	2400	172.098	1188-21-2	70912	C02710	HMDB11756
X1589	N-acetylmethionine	Amino Acid	Methionine, Cysteine, SAM and Taurine Metabolism	1589	LC/MS Neg	1083	1787	190.054	65-82-7	448580	C02712	HMDB11745
X32377	N-acetylneuraminate	Carbohydrate	Aminosugar Metabolism	32377	LC/MS Polar	1162	3072.6	308.099	131-48-6	439197	C00270	HMDB00230
X33950	N-acetylphenylalanine	Amino Acid	Phenylalanine Metabolism	33950	LC/MS Neg	100001256	2597	206.082	2018-61-3	74839	C03519	HMDB00512
X37496	N-acetylputrescine	Amino Acid	Polyamine Metabolism	37496	LC/MS Pos Early	192	2230	131.118	18233-70-0	122356	C02714	HMDB02064
X37076	N-acetylserine	Amino Acid	Glycine, Serine and Threonine Metabolism	37076	LC/MS Polar	100001851	2000	146.046	97-14-3	65249		HMDB02931
X48187	N-acetyltaurine	Amino Acid	Methionine, Cysteine, SAM and Taurine Metabolism	48187	LC/MS Neg	100005466	800	166.018		159864
X33939	N-acetylthreonine	Amino Acid	Glycine, Serine and Threonine Metabolism	33939	LC/MS Neg	100001274	821.6	160.061	17093-74-2	152204
X1591	N-acetylvaline	Amino Acid	Leucine, Isoleucine and Valine Metabolism	1591	LC/MS Neg	1084	1704	158.082	96-81-1	66789		HMDB11757
X43249	N-delta-acetylornithine	Amino Acid	Urea cycle; Arginine and Proline Metabolism	43249	LC/MS Neg	100004523	858	173.093		9920500
X33080	N-ethylglycinexylidide	Xenobiotics	Drug - Analgesics, Anesthetics	33080	LC/MS Pos Early	100001539	3209	207.149	7728-40-7	24415	C16561	HMDB60656
X43549	N-formylanthranilic acid	Amino Acid	Tryptophan Metabolism	43549	LC/MS Polar	100004561	900	164.035	3342-77-6	101399	C05653	HMDB04089
X2829	N-formylmethionine	Amino Acid	Methionine, Cysteine, SAM and Taurine Metabolism	2829	LC/MS Neg	194	1543.8	176.039	4289-98-9	439750	C03145	HMDB01015
X57687	N-trimethyl 5-aminovalerate	Amino Acid	Lysine Metabolism	57687	LC/MS Pos Early	100015962	2186	160.133
X40469	N1-Methyl-2-pyridone-5-carboxamide	Cofactors and Vitamins	Nicotinate and Nicotinamide Metabolism	40469	LC/MS Neg	100001468	1668	151.051	701-44-0	69698	C05842	HMDB04193
X15650	N1-methyladenosine	Nucleotide	Purine Metabolism, Adenine containing	15650	LC/MS Pos Early	1242	2120	282.12	15763-06-1	27476	C02494	HMDB03331
X48351	N1-methylinosine	Nucleotide	Purine Metabolism, (Hypo)Xanthine/Inosine containing	48351	LC/MS Pos Early	100001409	1430	283.104	20245-33-4	65095		HMDB02721
X35137	N2,N2-dimethylguanosine	Nucleotide	Purine Metabolism, Guanine containing	35137	LC/MS Pos Early	100001412	2210	312.13	2140-67-2	92919		HMDB04824
X1498	N6,N6,N6-trimethyllysine	Amino Acid	Lysine Metabolism	1498	LC/MS Pos Early	189	2825	189.16	23284-33-5	440120	C03793	HMDB01325
X35157	N6-carbamoylthreonyladenosine	Nucleotide	Purine Metabolism, Adenine containing	35157	LC/MS Pos Early	100001415	2008	413.142	24719-82-2	161466		HMDB41623
X48130	N6-succinyladenosine	Nucleotide	Purine Metabolism, Adenine containing	48130	LC/MS Neg	100001664	940	382.1	4542-23-8	165243		HMDB00912
X12122	naproxen	Xenobiotics	Drug - Analgesics, Anesthetics	12122	LC/MS Neg	1384	4155	229.087	22204-53-1	156391	C01517	HMDB01923
X594	nicotinamide	Cofactors and Vitamins	Nicotinate and Nicotinamide Metabolism	594	LC/MS Pos Early	432	1942	123.055	98-92-0	936	C00153	HMDB01406
X33013	nicotinamide riboside	Cofactors and Vitamins	Nicotinate and Nicotinamide Metabolism	33013	LC/MS Pos Early	100001310	2040	255.098	1341-23-7	439924	C03150	HMDB00855
X53239	O-desmethyltramadol	Xenobiotics	Drug - Analgesics, Anesthetics	53239	LC/MS Pos Early	100006382	3045	250.18	73986-53-5	130829		HMDB60997
X52357	O-desmethyltramadol glucuronide	Xenobiotics	Drug - Analgesics, Anesthetics	52357	LC/MS Pos Early	100006383	2741	426.212	383891-39-2
X43334	O-desmethylvenlafaxine	Xenobiotics	Drug - Psychoactive	43334	LC/MS Pos Late	100004173	660	264.196	300827-87-6	125017	D07793	HMDB60532
X45413	O-sulfo-L-tyrosine	Xenobiotics	Chemical	45413	LC/MS Neg	100005384	990	260.023		514186
X33936	octanoylcarnitine (C8)	Lipid	Fatty Acid Metabolism(Acyl Carnitine)	33936	LC/MS Pos Late	100001247	950	288.217	3671-77-0	123701	C02838	HMDB00791
X38600	omeprazole	Xenobiotics	Drug - Gastrointestinal	38600	LC/MS Neg	100002725	4673	344.107	73590-58-6	4594	C07324	HMDB01913
X1493	ornithine	Amino Acid	Urea cycle; Arginine and Proline Metabolism	1493	LC/MS Pos Early	444	2800	133.097	3184-13-2	6262	C00077	HMDB03374
X1505	orotate	Nucleotide	Pyrimidine Metabolism, Orotate containing	1505	LC/MS Polar	445	1638.1	155.01	50887-69-9	967	C00295	HMDB00226
X35172	orotidine	Nucleotide	Pyrimidine Metabolism, Orotate containing	35172	LC/MS Polar	100001416	2250	287.052	314-50-1	92751		HMDB00788
X20694	oxalate (ethanedioate)	Cofactors and Vitamins	Ascorbate and Aldarate Metabolism	20694	LC/MS Neg	100000841	603	88.988	144-62-7	971	C00209	HMDB02329
X41726	oxypurinol	Xenobiotics	Drug - Metabolic	41726	LC/MS Polar	100002489	1656	151.026	2465-59-0	4644	D02365	HMDB00786
X36103	p-cresol sulfate	Xenobiotics	Benzoate Metabolism	36103	LC/MS Neg	100001315	2890	187.007	3233-57-7	4615423		HMDB11635
X48841	p-cresol-glucuronide*	Amino Acid	Tyrosine Metabolism	48841	LC/MS Neg	100006191	2420	283.082	17680-99-8	154035		HMDB11686
X52434	palmitoyl dihydrosphingomyelin (d18:0/16:0)*	Lipid	Sphingolipid Metabolism	52434	LC/MS Pos Late	100008954	2290	705.591		9939965
X37506	palmitoyl sphingomyelin (d18:1/16:0)	Lipid	Sphingolipid Metabolism	37506	LC/MS Pos Late	100002107	2168	703.575	6254-89-3	9939941
X38609	pantoprazole	Xenobiotics	Drug - Gastrointestinal	38609	LC/MS Neg	100002808	4398	382.068	102625-70-7	4679	C11806	HMDB05017
X1508	pantothenate	Cofactors and Vitamins	Pantothenate and CoA Metabolism	1508	LC/MS Neg	1024	1498.7	218.103	137-08-6	6613	C00864	HMDB00210
X18254	paraxanthine	Xenobiotics	Xanthine Metabolism	18254	LC/MS Pos Early	100000453	1810	181.072	611-59-6	4687	C13747	HMDB01860
X32553	phenol sulfate	Amino Acid	Tyrosine Metabolism	32553	LC/MS Neg	100001510	2156	172.991	937-34-8	74426	C02180	HMDB60015
X35126	phenylacetylglutamine	Peptide	Acetylated Peptides	35126	LC/MS Neg	100001417	2330	263.104	28047-15-6	92258	C04148	HMDB06344
X64	phenylalanine	Amino Acid	Phenylalanine Metabolism	64	LC/MS Pos Early	460	2878	166.086	63-91-2	6140	C00079	HMDB00159
X22130	phenyllactate (PLA)	Amino Acid	Phenylalanine Metabolism	22130	LC/MS Neg	100000774	2208	165.056	828-01-3	3848	C05607	HMDB00779
X42109	phosphate	Energy	Oxidative Phosphorylation	42109	LC/MS Neg	461	608	96.9696	7664-38-2	1061	C00009	HMDB01429
X1444	pipecolate	Amino Acid	Lysine Metabolism	1444	LC/MS Pos Early	1025	2200	130.086	4043-87-2	849	C00408	HMDB00070
X35127	pro-hydroxy-pro	Amino Acid	Urea cycle; Arginine and Proline Metabolism	35127	LC/MS Pos Early	100001167	2128	229.118	18684-24-7	11673055		HMDB06695
X1898	proline	Amino Acid	Urea cycle; Arginine and Proline Metabolism	1898	LC/MS Pos Early	480	1603	116.071	147-85-3	145742	C00148	HMDB00162
X32452	propionylcarnitine (C3)	Lipid	Fatty Acid Metabolism (also BCAA Metabolism)	32452	LC/MS Pos Early	100001162	2590	218.139	17298-37-2	107738	C03017	HMDB00824
X39586	pseudoephedrine	Xenobiotics	Drug - Respiratory	39586	LC/MS Pos Early	100002738	3041	166.123	90-82-4	7028	C02765	HMDB01943
X33442	pseudouridine	Nucleotide	Pyrimidine Metabolism, Uracil containing	33442	LC/MS Polar	821	1929.3	243.062	1445-07-4	15047	C02067	HMDB00767
X1651	pyridoxal	Cofactors and Vitamins	Vitamin B6 Metabolism	1651	LC/MS Neg	491	1534.9	166.051	65-22-5	1050	C00250	HMDB01545
X31555	pyridoxate	Cofactors and Vitamins	Vitamin B6 Metabolism	31555	LC/MS Neg	100001121	2185	182.046	82-82-6	6723	C00847	HMDB00017
X46225	pyroglutamine*	Amino Acid	Glutamate Metabolism	46225	LC/MS Pos Early	100001540	1900	129.066	2353-44-8	134508
X22250	pyruvate	Carbohydrate	Glycolysis, Gluconeogenesis, and Pyruvate Metabolism	22250	LC/MS Polar	823	2650	175.025	127-17-3	1060	C00022	HMDB00243
X18335	quinate	Xenobiotics	Food Component/Plant	18335	LC/MS Polar	100000442	2432.9	191.056	77-95-2	6508	C00296	HMDB03072
X38595	ranitidine	Xenobiotics	Drug - Gastrointestinal	38595	LC/MS Neg	100002735	3804	313.134	66357-59-3	3001055	D00422	HMDB01930
X15772	ribitol	Carbohydrate	Pentose Metabolism	15772	LC/MS Polar	100000406	1789.6	151.061	488-81-3	6912	C00474	HMDB00508
X27731	ribonate	Carbohydrate	Pentose Metabolism	27731	LC/MS Polar	100001007	2425	165.041	1255190	5460677	C01685	HMDB00867
X61858	ribulonate/xylulonate*	Carbohydrate	Pentose Metabolism	61858	LC/MS Polar	100019968	2350	165.041
X42370	S-1-pyrroline-5-carboxylate	Amino Acid	Glutamate Metabolism	42370	LC/MS Pos Early	35	1528	114.055	2906-39-0	1196	C04322	HMDB01301
X43239	S-allylcysteine	Xenobiotics	Food Component/Plant	43239	LC/MS Pos Early	100004509	2690	162.058	21593-77-1	98280		HMDB34323
X39592	S-methylcysteine	Amino Acid	Methionine, Cysteine, SAM and Taurine Metabolism	39592	LC/MS Neg	100002749	880	134.028	1187-84-4	24417		HMDB02108
X1515	salicylate	Xenobiotics	Drug - Topical Agents	1515	LC/MS Polar	501	802	137.024	69-72-7	338	C00805	HMDB01895
X1648	serine	Amino Acid	Glycine, Serine and Threonine Metabolism	1648	LC/MS Pos Early	503	1239	106.05	56-45-1	5951	C00065	HMDB00187
X485	spermidine	Amino Acid	Polyamine Metabolism	485	LC/MS Pos Early	50	3355	146.165	124-20-9	1102	C00315	HMDB01257
X42463	sphingomyelin (d18:1/14:0, d16:1/16:0)*	Lipid	Sphingolipid Metabolism	42463	LC/MS Pos Late	100004328	1998	675.544		11433862		HMDB12097
X37529	sphingomyelin (d18:1/18:1, d18:2/18:0)	Lipid	Sphingolipid Metabolism	37529	LC/MS Pos Late	100002106	2167	729.591	108392-10-5	6443882		HMDB12101
X48490	sphingomyelin (d18:1/20:0, d16:1/22:0)*	Lipid	Sphingolipid Metabolism	48490	LC/MS Pos Late	100006290	2685	759.638				HMDB12102
X48491	sphingomyelin (d18:1/20:1, d18:2/20:0)*	Lipid	Sphingolipid Metabolism	48491	LC/MS Pos Late	100006292	2383	757.622	222403-67-0
X48493	sphingomyelin (d18:1/22:1, d18:2/22:0, d16:1/24:1)*	Lipid	Sphingolipid Metabolism	48493	LC/MS Pos Late	100006295	2666	785.653				HMDB12104
X47153	sphingomyelin (d18:1/24:1, d18:2/24:0)*	Lipid	Sphingolipid Metabolism	47153	LC/MS Pos Late	100005986	3033	813.684	94359-13-4			HMDB12107
X42459	sphingomyelin (d18:2/16:0, d18:1/16:1)*	Lipid	Sphingolipid Metabolism	42459	LC/MS Pos Late	100004329	2002	701.559
X52437	sphingomyelin (d18:2/24:1, d18:1/24:2)*	Lipid	Sphingolipid Metabolism	52437	LC/MS Pos Late	100008957	2635	811.669
X34384	stachydrine	Xenobiotics	Food Component/Plant	34384	LC/MS Pos Early	100001296	1440	144.102	4136-37-2	115244	C10172	HMDB04827
X19503	stearoyl sphingomyelin (d18:1/18:0)	Lipid	Sphingolipid Metabolism	19503	LC/MS Pos Late	1538	2400	731.606	85187-10-6;85187-10-6	6453725	C00550	HMDB01348
X41888	succinimide	Xenobiotics	Chemical	41888	LC/MS Neg	100003696	1270	98.0248	123-56-8	11439	C07273
X37058	succinylcarnitine (C4-DC)	Energy	TCA Cycle	37058	LC/MS Pos Early	100001948	2291	262.128	256928-74-2	71464481		HMDB61717
X1519	sucrose	Carbohydrate	Disaccharides and Oligosaccharides	1519	LC/MS Polar	935	3092	387.114	57-50-1	5988	C00089	HMDB00258
X46960	sulfate*	Xenobiotics	Chemical	46960	LC/MS Neg	100002528	616	96.9601	14808-79-8	1118	C00059	HMDB01448
X15336	tartarate	Xenobiotics	Food Component/Plant	15336	LC/MS Neg	100000295	615.3	149.009	87-69-4;6106-24-7	444305	C00898	HMDB00956
X20693	tartronate (hydroxymalonate)	Xenobiotics	Bacterial/Fungal	20693	LC/MS Neg	100000840	610	118.999	80-69-3	45	C02287	HMDB35227
X2125	taurine	Amino Acid	Methionine, Cysteine, SAM and Taurine Metabolism	2125	LC/MS Polar	512	2120	124.007	107-35-7	1123	C00245	HMDB00251
X22206	theanine	Xenobiotics	Food Component/Plant	22206	LC/MS Pos Early	100000784	2180	175.108	3081-61-6	439378	C01047	HMDB34365
X18392	theobromine	Xenobiotics	Xanthine Metabolism	18392	LC/MS Pos Early	100000445	1600	181.072	83-67-0	5429	C07480	HMDB02825
X18394	theophylline	Xenobiotics	Xanthine Metabolism	18394	LC/MS Neg	100000437	2356.9	179.058	58-55-9	2153	C07130	HMDB01889
X53231	thioproline	Xenobiotics	Chemical	53231	LC/MS Pos Early	100009232	1250	134.027	34592-47-4	93176
X27738	threonate	Cofactors and Vitamins	Ascorbate and Aldarate Metabolism	27738	LC/MS Polar	100001022	2384	135.03	70753-61-6	151152	C01620	HMDB00943
X1284	threonine	Amino Acid	Glycine, Serine and Threonine Metabolism	1284	LC/MS Pos Early	564	1514	120.066	72-19-5	6288	C00188	HMDB00167
X36095	thymol sulfate	Xenobiotics	Food Component/Plant	36095	LC/MS Neg	100001757	4410	229.054	89-83-8		C09908	HMDB01878
X2772	topiramate	Xenobiotics	Drug - Neurological	2772	LC/MS Neg	1388	4021	338.091	97240-79-4	5284627	C07502	HMDB05034
X32306	trans-4-hydroxyproline	Amino Acid	Urea cycle; Arginine and Proline Metabolism	32306	LC/MS Pos Early	1001	1064	132.065	51-35-4	5810	C01157	HMDB00725
X57691	trazadone	Xenobiotics	Drug - Psychoactive	57691	LC/MS Pos Late	100015783	837	372.159	19794-93-5	5533	C07156,D08626	HMDB14794
X32401	trigonelline (N'-methylnicotinate)	Cofactors and Vitamins	Nicotinate and Nicotinamide Metabolism	32401	LC/MS Pos Early	100001092	1388	138.055	535-83-1	5570	C01004	HMDB00875
X40406	trimethylamine N-oxide	Lipid	Phospholipid Metabolism	40406	LC/MS Pos Early	100003397	2100	76.0757	1184-78-7	1145	C01104	HMDB00925
X54	tryptophan	Amino Acid	Tryptophan Metabolism	54	LC/MS Pos Early	565	2986	205.097	73-22-3	6305	C00078	HMDB00929
X37097	tryptophan betaine	Amino Acid	Tryptophan Metabolism	37097	LC/MS Pos Early	100001743	2673	247.144	20671-76-5	442106	C09213	HMDB61115
X48408	tyramine O-sulfate	Amino Acid	Tyrosine Metabolism	48408	LC/MS Neg	100006092	1565	216.034	30223-92-8	153005		HMDB06409
X1299	tyrosine	Amino Acid	Tyrosine Metabolism	1299	LC/MS Pos Early	815	2430	182.081	60-18-4	6057	C00082	HMDB00158
X605	uracil	Nucleotide	Pyrimidine Metabolism, Uracil containing	605	LC/MS Pos Early	825	827	113.035	66-22-8	1174	C00106	HMDB00300
X1604	urate	Nucleotide	Purine Metabolism, (Hypo)Xanthine/Inosine containing	1604	LC/MS Neg	1134	757.1	167.021	69-93-2;120K5305	1175	C00366	HMDB00289
X1670	urea	Amino Acid	Urea cycle; Arginine and Proline Metabolism	1670	LC/MS Pos Early	533	700	121.072	57-13-6	1176	C00086	HMDB00294
X606	uridine	Nucleotide	Pyrimidine Metabolism, Uracil containing	606	LC/MS Neg	535	1457.6	243.062	58-96-8	6029	C00299	HMDB00296
X1649	valine	Amino Acid	Leucine, Isoleucine and Valine Metabolism	1649	LC/MS Neg	566	909.4	116.072	72-18-4	6287	C00183	HMDB00883
X38623	venlafaxine	Xenobiotics	Drug - Psychoactive	38623	LC/MS Pos Late	100002807	848	278.212	93413-69-5	5656	C07187	HMDB05016
X3147	xanthine	Nucleotide	Purine Metabolism, (Hypo)Xanthine/Inosine containing	3147	LC/MS Polar	1004	2023	151.026	69-89-6	1188	C00385	HMDB00292
X15136	xanthosine	Nucleotide	Purine Metabolism, (Hypo)Xanthine/Inosine containing	15136	LC/MS Neg	100000299	1075	283.068	146-80-5	64959	C01762	HMDB00299
X47581	X - 10457			47581	LC/MS Pos Early		2370	261.144
X32578	X - 11261			32578	LC/MS Pos Late		870	286.201
X46602	X - 11478			46602	LC/MS Neg		4285	165.092
X46260	2,3-dihydroxy-5-methylthio-4-pentenoate (DMTPA)*	Amino Acid	Methionine, Cysteine, SAM and Taurine Metabolism	62805	LC/MS Neg	100020893	1157.1	178.03
X47431	X - 11612			47431	LC/MS Neg		1633	283.068
X33132	X - 11787			33132	LC/MS Pos Early		2319	148.097
X33140	X - 11795			33140	LC/MS Pos Early		2590	148.097
X46982	3-(methylthio)acetaminophen sulfate*	Xenobiotics	Drug - Analgesics, Anesthetics	62567	LC/MS Neg	100020827	2285	277.008
X46610	X - 12007			46610	LC/MS Neg		1357	222.992
X47390	X - 12015			47390	LC/MS Neg		1296	216.088
X47687	X - 12100			47687	LC/MS Pos Early		2650	221.092
X47642	X - 12101			47642	LC/MS Pos Early		2700	164.074
X52597	X - 12104			52597	LC/MS Neg		1763	269.077
X47702	X - 12127			47702	LC/MS Pos Early		2160	226.082
X46612	ascorbic acid 3-sulfate*	Cofactors and Vitamins	Ascorbate and Aldarate Metabolism	63687	LC/MS Neg	100020409	622	255.989
X46616	X - 12411			46616	LC/MS Neg		1037	195.034
X46633	X - 12844			46633	LC/MS Neg		4185	539.249
X47955	X - 12906			47955	LC/MS Neg		793	158.046
X46643	1-carboxyethylvaline	Amino Acid	Leucine, Isoleucine and Valine Metabolism	62562	LC/MS Neg	100020423	2011	189.1
X46645	X - 13728			46645	LC/MS Neg		1589	197.068
X47441	(S)-a-amino-omega-caprolactam	Xenobiotics	Food Component/Plant	63339	LC/MS Pos Early	100021329	2332	128.095			C05328
X46632	X - 14056			46632	LC/MS Pos Early		810	192.032
X47787	1-methyl-5-imidazoleacetate	Amino Acid	Histidine Metabolism	62946	LC/MS Pos Early	100002910	2000	140.059				HMDB04988
X46661	X - 15245			46661	LC/MS Neg		568	233.03
X46473	1-carboxyethylphenylalanine	Amino Acid	Phenylalanine Metabolism	62566	LC/MS Neg	100020419	2843	237.1
X46665	X - 15674			46665	LC/MS Neg		1362	187.025
X40097	N,N,N-trimethyl-alanylproline betaine (TMAP)	Amino Acid	Urea cycle; Arginine and Proline Metabolism	62947	LC/MS Pos Early	100020217	2344	228.147
X47301	X - 18887			47301	LC/MS Neg		2229	328.152
X46261	X - 19438			46261	LC/MS Neg		1209	217.072
X46295	X - 21286			46295	LC/MS Neg		1550	164.036
X46898	butyrate (4:0)	Lipid	Short Chain Fatty Acid	40605	LC/MS Neg	1143	1024	88.0524			C00246	HMDB00039
X46902	X - 21733			46902	LC/MS Neg		2716	248.056
X46961	2-O-methylascorbic acid			63990	LC/MS Neg		765	189.041
X47417	X - 22162			47417	LC/MS Pos Early		960	150.058
X48080	4-chlorobenzoic acid			63988	LC/MS Neg		2980	154.991
X49008	X - 23308			49008	LC/MS Neg		1463.9	191.096
X49014	ethyl beta-glucopyranoside			64131	LC/MS Neg		1578.3	207.087
X49463	X - 23587			49463	LC/MS Pos Early		1230	132.102
X49466	X - 23590			49466	LC/MS Pos Early		1466	204.086
X49469	X - 23593			49469	LC/MS Pos Early		1531	191.102
X49515	X - 23639			49515	LC/MS Pos Early		1640	134.081
X49521	X - 23644			49521	LC/MS Pos Early		983	146.081
X49529	X - 23652			49529	LC/MS Pos Early		1991	171.076
X49637	X - 23739			49637	LC/MS Pos Early		1286	262.103
X52265	X - 24228			52265	LC/MS Pos Early		643	560.181
X52483	X - 24295			52483	LC/MS Neg		1152	217.071
X52525	3-(3-amino-3-carboxypropyl)uridine*	Nucleotide	Pyrimidine Metabolism, Uracil containing	62924	LC/MS Neg	100001426	1391	345.117
X52533	X - 24337			52533	LC/MS Neg		1980	239.079
X52640	X - 24411			52640	LC/MS Pos Early		1171	116.07
X52661	X - 24431			52661	LC/MS Pos Early		566	210.06
X52769	X - 24452			52769	LC/MS Pos Early		2756	205.155
X53114	X - 24686			53114	LC/MS Pos Early		1876	224.113
X53127	X - 24699			53127	LC/MS Pos Early		2402.3	241.154
X54704	3-amino-2-piperidone	Amino Acid	Urea cycle; Arginine and Proline Metabolism	62853	LC/MS Pos Early	100020361	2068.7	114.079				HMDB00323
X54841	X - 24813			54841	LC/MS Neg		1285.7	202.048
X57719	X - 24952			57719	LC/MS Neg		5310	413.197
X61682	X - 25109			61682	LC/MS Pos Early		1115	194.048
X62249	N6-methyllysine	Amino Acid	Lysine Metabolism	62860	LC/MS Pos Early	100003415	2836	160.121			C02728	HMDB02038

## Sheet: 3. Top SNP associations
Supplementary Table 3. Top significant SNP-metabolite associations.														Column name	Meaning
Metabolite	Pathway	Subpathway	Lead SNP	CHR	BP	A1	A2	A1 freq	Beta	P	Nearest gene	Brain eQTLs		Metabolite	Biochemical name of the metabolite.
methionine sulfone	Amino Acid	Methionine, Cysteine, SAM and Taurine Metabolism	rs6546857	2	73837955	A	G	0.7617	0.137	1.422e-11	ALMS1	ALMS1, ALMS1P, NAT8		Pathway	Superpathway of the metabolite.
N-delta-acetylornithine	Amino Acid	Urea cycle; Arginine and Proline Metabolism	rs111540621	2	73854394	C	G	0.7871	0.4618	3.237e-31	NAT8	ALMS1, ALMS1P, NAT8, TPRKB		Subpathway	Subpathway of the metabolite.
bilirubin	Cofactors and Vitamins	Hemoglobin and Porphyrin Metabolism	rs6744284	2	234625297	T	C	0.3241	0.1437	1.227e-10	UGT1A4			Lead SNP	Top associated SNP for the locus.
betaine	Amino Acid	Glycine, Serine and Threonine Metabolism	rs17279437	3	45814094	A	G	0.1053	0.1084	4.734e-15	SLC6A20			CHR	Chromsome for the locus.
oxalate (ethanedioate)	Cofactors and Vitamins	Ascorbate and Aldarate Metabolism	rs35170539	3	96314015	A	C	0.1368	-0.0595	5.644e-11	RNU6-1094P			BP	Base pair position of the SNP.
tryptophan betaine	Amino Acid	Tryptophan Metabolism	rs4451042	5	131755477	T	G	0.9515	0.5353	4.808e-11	AC116366.5			A1	Effect allele from the meta-analysis GWAS.
2-hydroxyadipate	Lipid	Fatty Acid, Dicarboxylate	rs142467799	6	19757847	A	G	0.081	-0.2454	5.924e-12	RP3-471C18.2	RP4-625H18.2		A2	Non-effect allele from the meta-analysis GWAS.
N-acetylhistidine	Amino Acid	Histidine Metabolism	rs740104	7	100816347	C	G	0.929	0.3584	6.661e-36	NAT16	NAT16		A1 freq	Frequency of the A1 allele from the meta-analysis GWAS.
3-ureidopropionate	Nucleotide	Pyrimidine Metabolism, Uracil containing	rs2298840	8	105478933	A	G	0.2037	0.1967	2.182e-26	DPYS	LRP12		Beta	Effect size of the A1 allele.
1-ribosyl-imidazoleacetate	Amino Acid	Histidine Metabolism	rs896955	8	144658370	T	C	0.1655	-0.2118	3.451e-42	RP11-661A12.9	PYCRL, NAPRT1, MROH6, ZNF623, TIGD5, RP11-661A12.14, RP11-661A12.9		P	P value of the association.
2'-O-methylcytidine	Nucleotide	Pyrimidine Metabolism, Cytidine containing	rs57294583	9	131684836	A	G	0.5961	-0.1208	6.536e-44	PHYHD1	PHYHD1		Nearest gene	Gene closest in proximity to the SNP.
N-acetyl-beta-alanine	Nucleotide	Pyrimidine Metabolism, Uracil containing	rs11253995	10	16488453	T	C	0.4906	-0.0981	1.366e-31	PTER			Brain eQTLs	eQTLs associated with the SNP from GTEx for brain tissues.
N6-methyllysine	Amino Acid	Lysine Metabolism	rs2147896	10	100148176	A	G	0.6299	0.6467	3.31e-198	PYROXD2	HPS1, PYROXD2
ethylmalonate	Amino Acid	Leucine, Isoleucine and Valine Metabolism	rs7313271	12	121152667	T	C	0.2679	0.1519	5.625e-48	UNC119B	SPPL3, ACADS, UNC119B
guanosine	Nucleotide	Purine Metabolism, Guanine containing	rs1760940	14	20938251	A	C	0.7637	-0.0768	6.391e-16	PNP	PNP
N-acetylglutamate	Amino Acid	Glutamate Metabolism	rs430114	20	45186397	T	C	0.1615	-0.1628	4.222e-20	SLC13A3	SLC13A3

## Sheet: 4. All significant SNPs
Supplementary Table 4. GWAS meta-analysis significant SNPs.																																										Column name	Meaning
study_met_id	biochemical_name	SNP	CHR	BP	A1	A2	Freq1	FreqSE	MinFreq	MaxFreq	Effect	StdErr	P	Direction	TOTAL_N	genomic_inflation_factor	MAF_disc	beta_disc	SE_disc	P_disc	NCHROBS_disc	Rsq_disc	MAF_repl	beta_repl	SE_repl	P_repl	NCHROBS_repl	Rsq_repl	top_locus_snp	annotation_source	BP_start	BP_end	strand	gene_id	gene_type	gene_status	gene_name	gene_start_dist_to_snp	gene_end_dist_to_snp	best_dist_to_gene		study_met_id	Identifier for the metabolite in this study.
X43249	N-delta-acetylornithine	rs62149622	2	73535292	a	c	0.7607	0.012	0.75	0.7742	0.2915	0.0435	2.099e-11	++	291	1.01737	0.2258	-0.2544	0.06531	0.0001507	310	0.967887	0.25	-0.3211	0.05835	1.98e-07	272	0.9757	2:73854394	ENSEMBL	73525811	73525915	+	ENSG00000252988.1	snRNA	KNOWN	RNU6-111P	9481	9377	9377		biochemical_name	Biochemical name of the metabolite.
X43249	N-delta-acetylornithine	rs7573275	2	73552542	a	g	0.3025	0.0025	0.3	0.3051	-0.2922	0.0397	1.958e-13	--	291	1.01737	0.3	-0.3242	0.05608	4.579e-08	310	0.990907	0.3051	-0.2599	0.05634	9.554e-06	272	0.98052	2:73854394	ENSEMBL	73525811	73525915	+	ENSG00000252988.1	snRNA	KNOWN	RNU6-111P	26731	26627	26627		SNP	Associated SNP ID.
X43249	N-delta-acetylornithine	rs11885217	2	73553208	a	g	0.6902	0.0065	0.6838	0.6968	0.2982	0.0391	2.253e-14	++	291	1.01737	0.3032	-0.316	0.05551	6.975e-08	310	0.992237	0.3162	-0.2808	0.05497	1.163e-06	272	0.97819	2:73854394	ENSEMBL	73525811	73525915	+	ENSG00000252988.1	snRNA	KNOWN	RNU6-111P	27397	27293	27293		CHR	Chromosome for associated SNP.
X43249	N-delta-acetylornithine	rs6546820	2	73553397	a	g	0.3063	0.0062	0.3	0.3125	-0.2847	0.0396	6.549e-13	--	291	1.01737	0.3	-0.3242	0.05608	4.579e-08	310	0.986993	0.3125	-0.2454	0.05594	2.392e-05	272	0.97765	2:73854394	ENSEMBL	73525811	73525915	+	ENSG00000252988.1	snRNA	KNOWN	RNU6-111P	27586	27482	27482		BP	Base pair position of SNP (GRCh37).
X43249	N-delta-acetylornithine	rs58962779	2	73555801	t	c	0.682	0.0019	0.6801	0.6839	0.2965	0.0393	4.664e-14	++	291	1.01737	0.3161	-0.317	0.05593	7.862e-08	310	0.994383	0.3199	-0.2764	0.05527	1.849e-06	272	0.97164	2:73854394	ENSEMBL	73525811	73525915	+	ENSG00000252988.1	snRNA	KNOWN	RNU6-111P	29990	29886	29886		A1	Effect allele.
X43249	N-delta-acetylornithine	rs1522927	2	73556155	t	g	0.682	0.0019	0.6801	0.6839	0.2965	0.0393	4.664e-14	++	291	1.01737	0.3161	-0.317	0.05593	7.862e-08	310	0.995627	0.3199	-0.2764	0.05527	1.849e-06	272	0.97208	2:73854394	ENSEMBL	73525811	73525915	+	ENSG00000252988.1	snRNA	KNOWN	RNU6-111P	30344	30240	30240		A2	Non-effect allele.
X43249	N-delta-acetylornithine	rs10191517	2	73558403	a	g	0.301	0.0041	0.2968	0.3051	-0.2996	0.0399	6.094e-14	--	291	1.01737	0.2968	-0.3397	0.05657	1.545e-08	310	0.990437	0.3051	-0.2599	0.05634	9.554e-06	272	0.98117	2:73854394	ENSEMBL	73525811	73525915	+	ENSG00000252988.1	snRNA	KNOWN	RNU6-111P	32592	32488	32488		Freq1	Weighted average of the frequency of A1 allele.
X43249	N-delta-acetylornithine	rs6546821	2	73558881	a	g	0.3028	0.006	0.2968	0.3088	-0.3003	0.04	5.672e-14	--	291	1.01737	0.2968	-0.3397	0.05657	1.545e-08	310	0.989013	0.3088	-0.261	0.05643	9.098e-06	272	0.97887	2:73854394	ENSEMBL	73525811	73525915	+	ENSG00000252988.1	snRNA	KNOWN	RNU6-111P	33070	32966	32966		FreqSE	Standard error for allele frequency estimate.
X43249	N-delta-acetylornithine	rs7560272	2	73561485	a	t	0.6934	0.0097	0.6838	0.7032	0.3108	0.039	1.67e-15	++	291	1.01737	0.2968	-0.3413	0.05542	7.269e-09	310	0.991787	0.3162	-0.2808	0.05497	1.163e-06	272	0.98015	2:73854394	ENSEMBL	73525811	73525915	+	ENSG00000252988.1	snRNA	KNOWN	RNU6-111P	35674	35570	35570		MinFreq	Minimum frequency of A1 across studies.
X43249	N-delta-acetylornithine	rs2091022	2	73564570	a	g	0.2993	0.0058	0.2935	0.3051	-0.3055	0.0397	1.434e-14	--	291	1.01737	0.2935	-0.3506	0.05599	4.333e-09	310	0.991633	0.3051	-0.2599	0.05634	9.554e-06	272	0.98394	2:73854394	HAVANA	73597147	73598020	+	ENSG00000214484.3	pseudogene	KNOWN	AC074008.1	32577	33450	32577		MaxFreq	Maximum frequency of A1 across studies.
X43249	N-delta-acetylornithine	rs11126395	2	73564964	a	g	0.6988	0.0076	0.6912	0.7065	0.2974	0.0395	5.479e-14	++	291	1.01737	0.2935	-0.3506	0.05599	4.333e-09	310	0.992017	0.3088	-0.2444	0.05586	2.499e-05	272	0.98494	2:73854394	HAVANA	73597147	73598020	+	ENSG00000214484.3	pseudogene	KNOWN	AC074008.1	32183	33056	32183		Effect	Meta-analysis effect size.
X43249	N-delta-acetylornithine	rs11126396	2	73565143	t	c	0.3012	0.0076	0.2935	0.3088	-0.2974	0.0395	5.479e-14	--	291	1.01737	0.2935	-0.3506	0.05599	4.333e-09	310	0.988893	0.3088	-0.2444	0.05586	2.499e-05	272	0.98277	2:73854394	HAVANA	73597147	73598020	+	ENSG00000214484.3	pseudogene	KNOWN	AC074008.1	32004	32877	32004		StdErr	Standard error of the meta-analysis effect.
X43249	N-delta-acetylornithine	rs11898362	2	73565293	a	g	0.3012	0.0076	0.2935	0.3088	-0.2974	0.0395	5.479e-14	--	291	1.01737	0.2935	-0.3506	0.05599	4.333e-09	310	0.990457	0.3088	-0.2444	0.05586	2.499e-05	272	0.98373	2:73854394	HAVANA	73597147	73598020	+	ENSG00000214484.3	pseudogene	KNOWN	AC074008.1	31854	32727	31854		P	P value of the meta-analysis effect.
X43249	N-delta-acetylornithine	rs7604588	2	73571417	a	g	0.3029	0.006	0.2968	0.3088	-0.3065	0.039	3.887e-15	--	291	1.01737	0.2968	-0.3413	0.05542	7.269e-09	310	0.992913	0.3088	-0.2724	0.05491	2.206e-06	272	0.98632	2:73854394	HAVANA	73597147	73598020	+	ENSG00000214484.3	pseudogene	KNOWN	AC074008.1	25730	26603	25730		Direction	Direction of the effect in each study (+ indicates positive effect, - indicates negative effect).
X43249	N-delta-acetylornithine	rs10196402	2	73572081	a	c	0.6971	0.006	0.6912	0.7032	0.3065	0.039	3.887e-15	++	291	1.01737	0.2968	-0.3413	0.05542	7.269e-09	310	0.99318	0.3088	-0.2724	0.05491	2.206e-06	272	0.98691	2:73854394	HAVANA	73597147	73598020	+	ENSG00000214484.3	pseudogene	KNOWN	AC074008.1	25066	25939	25066		TOTAL_N	Total number of samples across studies.
X43249	N-delta-acetylornithine	rs11899517	2	73573261	a	g	0.6832	0.0069	0.6765	0.6903	0.2917	0.0381	2.044e-14	++	291	1.01737	0.3097	-0.3071	0.05483	1.08e-07	310	0.99187	0.3235	-0.2772	0.05308	7.021e-07	272	0.98976	2:73854394	HAVANA	73597147	73598020	+	ENSG00000214484.3	pseudogene	KNOWN	AC074008.1	23886	24759	23886		genomic_inflation_factor	Genomic inflation factor for metabolite in meta-analysis.
X43249	N-delta-acetylornithine	rs6718864	2	73574591	a	g	0.6832	0.0069	0.6765	0.6903	0.2917	0.0381	2.044e-14	++	291	1.01737	0.3097	-0.3071	0.05483	1.08e-07	310	0.993143	0.3235	-0.2772	0.05308	7.021e-07	272	0.99048	2:73854394	HAVANA	73597147	73598020	+	ENSG00000214484.3	pseudogene	KNOWN	AC074008.1	22556	23429	22556		MAF_disc	Minor allele frequency in the discovery phase analysis.
X43249	N-delta-acetylornithine	rs6705203	2	73574600	t	c	0.6866	0.0067	0.6801	0.6935	0.2986	0.0382	5.751e-15	++	291	1.01737	0.3065	-0.3052	0.05481	1.259e-07	310	0.99482	0.3199	-0.2923	0.05336	2.221e-07	272	0.99083	2:73854394	HAVANA	73597147	73598020	+	ENSG00000214484.3	pseudogene	KNOWN	AC074008.1	22547	23420	22547		beta_disc	Effect size in the discovery phase analysis.
X43249	N-delta-acetylornithine	rs6546822	2	73575098	a	g	0.3168	0.0069	0.3097	0.3235	-0.2917	0.0381	2.044e-14	--	291	1.01737	0.3097	-0.3071	0.05483	1.08e-07	310	0.99262	0.3235	-0.2772	0.05308	7.021e-07	272	0.99142	2:73854394	HAVANA	73597147	73598020	+	ENSG00000214484.3	pseudogene	KNOWN	AC074008.1	22049	22922	22049		SE_disc	Standard error in the discovery phase analysis.
X43249	N-delta-acetylornithine	rs6709853	2	73576065	a	t	0.3168	0.0069	0.3097	0.3235	-0.2917	0.0381	2.044e-14	--	291	1.01737	0.3097	-0.3071	0.05483	1.08e-07	310	0.993643	0.3235	-0.2772	0.05308	7.021e-07	272	0.99134	2:73854394	HAVANA	73597147	73598020	+	ENSG00000214484.3	pseudogene	KNOWN	AC074008.1	21082	21955	21082		P_disc	P value in the discovery phase analysis.
X43249	N-delta-acetylornithine	rs6713196	2	73576405	t	c	0.6866	0.0067	0.6801	0.6935	0.2986	0.0382	5.751e-15	++	291	1.01737	0.3065	-0.3052	0.05481	1.259e-07	310	0.995573	0.3199	-0.2923	0.05336	2.221e-07	272	0.99217	2:73854394	HAVANA	73597147	73598020	+	ENSG00000214484.3	pseudogene	KNOWN	AC074008.1	20742	21615	20742		NCHROBS_disc	Number of observed alleles in the discovery phase analysis.
X43249	N-delta-acetylornithine	rs6706179	2	73578577	t	c	0.3134	0.0067	0.3065	0.3199	-0.2986	0.0382	5.751e-15	--	291	1.01737	0.3065	-0.3052	0.05481	1.259e-07	310	0.996007	0.3199	-0.2923	0.05336	2.221e-07	272	0.99319	2:73854394	HAVANA	73597147	73598020	+	ENSG00000214484.3	pseudogene	KNOWN	AC074008.1	18570	19443	18570		Rsq_disc	Imputation R-squared in the discovery phase analysis.
X43249	N-delta-acetylornithine	rs11686504	2	73579812	t	c	0.6866	0.0067	0.6801	0.6935	0.2986	0.0382	5.751e-15	++	291	1.01737	0.3065	-0.3052	0.05481	1.259e-07	310	0.996597	0.3199	-0.2923	0.05336	2.221e-07	272	0.99435	2:73854394	HAVANA	73597147	73598020	+	ENSG00000214484.3	pseudogene	KNOWN	AC074008.1	17335	18208	17335		MAF_repl	Minor allele frequency in the replication phase analysis.
X43249	N-delta-acetylornithine	rs4330127	2	73581320	a	t	0.6866	0.0067	0.6801	0.6935	0.2986	0.0382	5.751e-15	++	291	1.01737	0.3065	-0.3052	0.05481	1.259e-07	310	0.99667	0.3199	-0.2923	0.05336	2.221e-07	272	0.99499	2:73854394	HAVANA	73597147	73598020	+	ENSG00000214484.3	pseudogene	KNOWN	AC074008.1	15827	16700	15827		beta_repl	Effect size in the replication phase analysis.
X43249	N-delta-acetylornithine	rs10198301	2	73581600	a	t	0.3134	0.0067	0.3065	0.3199	-0.2986	0.0382	5.751e-15	--	291	1.01737	0.3065	-0.3052	0.05481	1.259e-07	310	0.997443	0.3199	-0.2923	0.05336	2.221e-07	272	0.99632	2:73854394	HAVANA	73597147	73598020	+	ENSG00000214484.3	pseudogene	KNOWN	AC074008.1	15547	16420	15547		SE_repl	Standard error in the replication phase analysis.
X43249	N-delta-acetylornithine	rs62149630	2	73581755	c	g	0.8097	0.003	0.8065	0.8125	0.3368	0.0467	5.421e-13	++	291	1.01737	0.1935	-0.3083	0.06776	1.148e-05	310	0.99005	0.1875	-0.3626	0.06442	1.111e-07	272	0.99342	2:73854394	HAVANA	73597147	73598020	+	ENSG00000214484.3	pseudogene	KNOWN	AC074008.1	15392	16265	15392		P_repl	P value in the replication phase analysis.
X43249	N-delta-acetylornithine	rs7573719	2	73582986	a	g	0.3149	0.0051	0.3097	0.3199	-0.2952	0.038	7.406e-15	--	291	1.01737	0.3097	-0.2981	0.05399	1.561e-07	310	0.99648	0.3199	-0.2923	0.05336	2.221e-07	272	0.99772	2:73854394	HAVANA	73597147	73598020	+	ENSG00000214484.3	pseudogene	KNOWN	AC074008.1	14161	15034	14161		NCHROBS_repl	Number of observed alleles in the replication phase analysis.
X43249	N-delta-acetylornithine	rs28768119	2	73583822	t	c	0.3134	0.0067	0.3065	0.3199	-0.2986	0.0382	5.751e-15	--	291	1.01737	0.3065	-0.3052	0.05481	1.259e-07	310	0.996653	0.3199	-0.2923	0.05336	2.221e-07	272	0.99721	2:73854394	HAVANA	73597147	73598020	+	ENSG00000214484.3	pseudogene	KNOWN	AC074008.1	13325	14198	13325		Rsq_repl	Imputation R-squared in the replication phase analysis.
X43249	N-delta-acetylornithine	rs12478346	2	73584360	t	c	0.3149	0.0051	0.3097	0.3199	-0.2952	0.038	7.406e-15	--	291	1.01737	0.3097	-0.2981	0.05399	1.561e-07	310	0.99697	0.3199	-0.2923	0.05336	2.221e-07	272	0.99852	2:73854394	HAVANA	73597147	73598020	+	ENSG00000214484.3	pseudogene	KNOWN	AC074008.1	12787	13660	12787		top_locus_snp	Top associated SNP for this locus for this metabolite.
X43249	N-delta-acetylornithine	rs62149659	2	73585196	t	c	0.1903	0.003	0.1875	0.1935	-0.3368	0.0467	5.421e-13	--	291	1.01737	0.1935	-0.3083	0.06776	1.148e-05	310	0.99224	0.1875	-0.3626	0.06442	1.111e-07	272	0.99496	2:73854394	HAVANA	73597147	73598020	+	ENSG00000214484.3	pseudogene	KNOWN	AC074008.1	11951	12824	11951		annotation_source	Source of the gene information.
X43249	N-delta-acetylornithine	rs7599076	2	73585519	t	g	0.3134	0.0067	0.3065	0.3199	-0.2986	0.0382	5.751e-15	--	291	1.01737	0.3065	-0.3052	0.05481	1.259e-07	310	0.998617	0.3199	-0.2923	0.05336	2.221e-07	272	0.99903	2:73854394	HAVANA	73597147	73598020	+	ENSG00000214484.3	pseudogene	KNOWN	AC074008.1	11628	12501	11628		BP_start	Base pair position of the start of the gene.
X43249	N-delta-acetylornithine	rs6546824	2	73587331	a	g	0.3134	0.0067	0.3065	0.3199	-0.2986	0.0382	5.751e-15	--	291	1.01737	0.3065	-0.3052	0.05481	1.259e-07	310	0.999967	0.3199	-0.2923	0.05336	2.221e-07	272	0.99999	2:73854394	HAVANA	73597147	73598020	+	ENSG00000214484.3	pseudogene	KNOWN	AC074008.1	9816	10689	9816		BP_end	Base pair position of the end of the gene.
X43249	N-delta-acetylornithine	rs6716776	2	73587713	t	c	0.6866	0.0067	0.6801	0.6935	0.2986	0.0382	5.751e-15	++	291	1.01737	0.3065	-0.3052	0.05481	1.259e-07	310	0.99886	0.3199	-0.2923	0.05336	2.221e-07	272	0.99984	2:73854394	HAVANA	73597147	73598020	+	ENSG00000214484.3	pseudogene	KNOWN	AC074008.1	9434	10307	9434		strand	Strand on which the gene lies.
X43249	N-delta-acetylornithine	rs6720094	2	73588076	t	c	0.6832	0.0069	0.6765	0.6903	0.2917	0.0381	2.044e-14	++	291	1.01737	0.3097	-0.3071	0.05483	1.08e-07	310	0.996703	0.3235	-0.2772	0.05308	7.021e-07	272	0.99919	2:73854394	HAVANA	73597147	73598020	+	ENSG00000214484.3	pseudogene	KNOWN	AC074008.1	9071	9944	9071		gene_id	Gene identifier.
X43249	N-delta-acetylornithine	rs11126397	2	73588733	t	c	0.3134	0.0067	0.3065	0.3199	-0.2986	0.0382	5.751e-15	--	291	1.01737	0.3065	-0.3052	0.05481	1.259e-07	310	0.997837	0.3199	-0.2923	0.05336	2.221e-07	272	0.99966	2:73854394	HAVANA	73597147	73598020	+	ENSG00000214484.3	pseudogene	KNOWN	AC074008.1	8414	9287	8414		gene_type	Type of gene.
X43249	N-delta-acetylornithine	rs2421488	2	73590625	t	c	0.3134	0.0067	0.3065	0.3199	-0.2986	0.0382	5.751e-15	--	291	1.01737	0.3065	-0.3052	0.05481	1.259e-07	310	0.997967	0.3199	-0.2923	0.05336	2.221e-07	272	0.99908	2:73854394	HAVANA	73597147	73598020	+	ENSG00000214484.3	pseudogene	KNOWN	AC074008.1	6522	7395	6522		gene_status	Novelty status of the gene.
X43249	N-delta-acetylornithine	rs4641966	2	73590806	a	g	0.3134	0.0067	0.3065	0.3199	-0.2986	0.0382	5.751e-15	--	291	1.01737	0.3065	-0.3052	0.05481	1.259e-07	310	0.9978	0.3199	-0.2923	0.05336	2.221e-07	272	0.99907	2:73854394	HAVANA	73597147	73598020	+	ENSG00000214484.3	pseudogene	KNOWN	AC074008.1	6341	7214	6341		gene_name	Gene name.
X43249	N-delta-acetylornithine	rs1851546	2	73591127	a	c	0.3149	0.0051	0.3097	0.3199	-0.2952	0.038	7.406e-15	--	291	1.01737	0.3097	-0.2981	0.05399	1.561e-07	310	0.996663	0.3199	-0.2923	0.05336	2.221e-07	272	0.99898	2:73854394	HAVANA	73597147	73598020	+	ENSG00000214484.3	pseudogene	KNOWN	AC074008.1	6020	6893	6020		gene_start_dist_to_snp	Distance from the GWAS SNP to the start of this gene.
X43249	N-delta-acetylornithine	rs1522926	2	73591241	t	c	0.6817	0.0053	0.6765	0.6871	0.2885	0.0379	2.539e-14	++	291	1.01737	0.3129	-0.3002	0.05402	1.328e-07	310	0.994993	0.3235	-0.2772	0.05308	7.021e-07	272	0.99841	2:73854394	HAVANA	73597147	73598020	+	ENSG00000214484.3	pseudogene	KNOWN	AC074008.1	5906	6779	5906		gene_end_dist_to_snp	Distance from the GWAS SNP to the end of this gene.
X43249	N-delta-acetylornithine	rs6546825	2	73592253	c	g	0.3149	0.0051	0.3097	0.3199	-0.2952	0.038	7.406e-15	--	291	1.01737	0.3097	-0.2981	0.05399	1.561e-07	310	0.995693	0.3199	-0.2923	0.05336	2.221e-07	272	0.99938	2:73854394	HAVANA	73597147	73598020	+	ENSG00000214484.3	pseudogene	KNOWN	AC074008.1	4894	5767	4894		best_dist_to_gene	Closest distance from the GWAS SNP to this gene.
X43249	N-delta-acetylornithine	rs2421489	2	73593448	a	g	0.6851	0.0051	0.6801	0.6903	0.2952	0.038	7.406e-15	++	291	1.01737	0.3097	-0.2981	0.05399	1.561e-07	310	0.99612	0.3199	-0.2923	0.05336	2.221e-07	272	0.99889	2:73854394	HAVANA	73597147	73598020	+	ENSG00000214484.3	pseudogene	KNOWN	AC074008.1	3699	4572	3699
X43249	N-delta-acetylornithine	rs7574291	2	73594941	t	c	0.6818	0.0053	0.6765	0.6871	0.2975	0.038	4.641e-15	++	291	1.01737	0.3129	-0.3037	0.05393	9.366e-08	310	0.994627	0.3235	-0.2915	0.05347	2.491e-07	272	0.99848	2:73854394	HAVANA	73597147	73598020	+	ENSG00000214484.3	pseudogene	KNOWN	AC074008.1	2206	3079	2206
X43249	N-delta-acetylornithine	rs6728128	2	73595982	t	c	0.6818	0.0053	0.6765	0.6871	0.2975	0.038	4.641e-15	++	291	1.01737	0.3129	-0.3037	0.05393	9.366e-08	310	0.994633	0.3235	-0.2915	0.05347	2.491e-07	272	0.99848	2:73854394	HAVANA	73597147	73598020	+	ENSG00000214484.3	pseudogene	KNOWN	AC074008.1	1165	2038	1165
X43249	N-delta-acetylornithine	rs7567017	2	73596270	t	c	0.3182	0.0053	0.3129	0.3235	-0.2975	0.038	4.641e-15	--	291	1.01737	0.3129	-0.3037	0.05393	9.366e-08	310	0.99465	0.3235	-0.2915	0.05347	2.491e-07	272	0.99886	2:73854394	HAVANA	73597147	73598020	+	ENSG00000214484.3	pseudogene	KNOWN	AC074008.1	877	1750	877
X43249	N-delta-acetylornithine	rs7567343	2	73596605	a	c	0.3182	0.0053	0.3129	0.3235	-0.2975	0.038	4.641e-15	--	291	1.01737	0.3129	-0.3037	0.05393	9.366e-08	310	0.99551	0.3235	-0.2915	0.05347	2.491e-07	272	0.99885	2:73854394	HAVANA	73597147	73598020	+	ENSG00000214484.3	pseudogene	KNOWN	AC074008.1	542	1415	542
X43249	N-delta-acetylornithine	rs2901437	2	73597024	t	g	0.6783	0.0055	0.6728	0.6839	0.2908	0.0379	1.626e-14	++	291	1.01737	0.3161	-0.3056	0.05396	7.997e-08	310	0.993953	0.3272	-0.2764	0.05318	7.842e-07	272	0.99836	2:73854394	HAVANA	73597147	73598020	+	ENSG00000214484.3	pseudogene	KNOWN	AC074008.1	123	996	123
X43249	N-delta-acetylornithine	rs1852644	2	73597718	a	g	0.6783	0.0055	0.6728	0.6839	0.2908	0.0379	1.626e-14	++	291	1.01737	0.3161	-0.3056	0.05396	7.997e-08	310	0.994053	0.3272	-0.2764	0.05318	7.842e-07	272	0.99843	2:73854394	HAVANA	73597147	73598020	+	ENSG00000214484.3	pseudogene	KNOWN	AC074008.1	571	302	302
X43249	N-delta-acetylornithine	rs1403412	2	73598092	t	c	0.6783	0.0055	0.6728	0.6839	0.2908	0.0379	1.626e-14	++	291	1.01737	0.3161	-0.3056	0.05396	7.997e-08	310	0.99328	0.3272	-0.2764	0.05318	7.842e-07	272	0.99845	2:73854394	HAVANA	73597147	73598020	+	ENSG00000214484.3	pseudogene	KNOWN	AC074008.1	945	72	72
X43249	N-delta-acetylornithine	rs6546826	2	73599808	t	c	0.3182	0.0053	0.3129	0.3235	-0.2975	0.038	4.641e-15	--	291	1.01737	0.3129	-0.3037	0.05393	9.366e-08	310	0.995947	0.3235	-0.2915	0.05347	2.491e-07	272	0.99913	2:73854394	HAVANA	73597147	73598020	+	ENSG00000214484.3	pseudogene	KNOWN	AC074008.1	2661	1788	1788
X43249	N-delta-acetylornithine	rs7586361	2	73601606	a	g	0.3182	0.0053	0.3129	0.3235	-0.2975	0.038	4.641e-15	--	291	1.01737	0.3129	-0.3037	0.05393	9.366e-08	310	0.99673	0.3235	-0.2915	0.05347	2.491e-07	272	0.99977	2:73854394	HAVANA	73597147	73598020	+	ENSG00000214484.3	pseudogene	KNOWN	AC074008.1	4459	3586	3586
X43249	N-delta-acetylornithine	rs6740173	2	73602266	c	g	0.6818	0.0053	0.6765	0.6871	0.2975	0.038	4.641e-15	++	291	1.01737	0.3129	-0.3037	0.05393	9.366e-08	310	0.99619	0.3235	-0.2915	0.05347	2.491e-07	272	0.99891	2:73854394	HAVANA	73597147	73598020	+	ENSG00000214484.3	pseudogene	KNOWN	AC074008.1	5119	4246	4246
X43249	N-delta-acetylornithine	rs62151562	2	73603540	t	g	0.8077	0.0011	0.8065	0.8088	0.3501	0.0461	3.22e-14	++	291	1.01737	0.1935	-0.3083	0.06776	1.148e-05	310	0.989827	0.1912	-0.3862	0.06298	1.021e-08	272	0.993	2:73854394	HAVANA	73597147	73598020	+	ENSG00000214484.3	pseudogene	KNOWN	AC074008.1	6393	5520	5520
X43249	N-delta-acetylornithine	rs10175529	2	73606093	a	g	0.697	0.0095	0.6875	0.7065	0.3194	0.0379	3.79e-17	++	291	1.01737	0.2935	-0.3345	0.05353	4.603e-09	310	0.992337	0.3125	-0.3042	0.05378	9.737e-08	272	0.99598	2:73854394	HAVANA	73612886	73837920	+	ENSG00000116127.13	protein_coding	KNOWN	ALMS1	6793	231827	6793
X43249	N-delta-acetylornithine	rs6546827	2	73606493	t	c	0.3065	0.0097	0.2968	0.3162	-0.3123	0.0378	1.561e-16	--	291	1.01737	0.2968	-0.3364	0.05354	3.851e-09	310	0.990227	0.3162	-0.2882	0.0535	3.36e-07	272	0.99471	2:73854394	HAVANA	73612886	73837920	+	ENSG00000116127.13	protein_coding	KNOWN	ALMS1	6393	231427	6393
X43249	N-delta-acetylornithine	rs6706409	2	73606508	a	c	0.6935	0.0097	0.6838	0.7032	0.3123	0.0378	1.561e-16	++	291	1.01737	0.2968	-0.3364	0.05354	3.851e-09	310	0.989747	0.3162	-0.2882	0.0535	3.36e-07	272	0.99399	2:73854394	HAVANA	73612886	73837920	+	ENSG00000116127.13	protein_coding	KNOWN	ALMS1	6378	231412	6378
X43249	N-delta-acetylornithine	rs6710659	2	73607510	a	g	0.7021	0.0108	0.6912	0.7129	0.3171	0.0379	5.76e-17	++	291	1.01737	0.2871	-0.3287	0.05345	7.539e-09	310	0.992123	0.3088	-0.3053	0.05369	8.48e-08	272	0.99563	2:73854394	HAVANA	73612886	73837920	+	ENSG00000116127.13	protein_coding	KNOWN	ALMS1	5376	230410	5376
X43249	N-delta-acetylornithine	rs11693531	2	73608614	c	g	0.7021	0.0108	0.6912	0.7129	0.3171	0.0379	5.76e-17	++	291	1.01737	0.2871	-0.3287	0.05345	7.539e-09	310	0.992947	0.3088	-0.3053	0.05369	8.48e-08	272	0.99524	2:73854394	HAVANA	73612886	73837920	+	ENSG00000116127.13	protein_coding	KNOWN	ALMS1	4272	229306	4272
X43249	N-delta-acetylornithine	rs6747145	2	73609177	a	g	0.2979	0.0108	0.2871	0.3088	-0.3171	0.0379	5.76e-17	--	291	1.01737	0.2871	-0.3287	0.05345	7.539e-09	310	0.99297	0.3088	-0.3053	0.05369	8.48e-08	272	0.99518	2:73854394	HAVANA	73612886	73837920	+	ENSG00000116127.13	protein_coding	KNOWN	ALMS1	3709	228743	3709
X43249	N-delta-acetylornithine	rs6748040	2	73609928	a	g	0.2979	0.0108	0.2871	0.3088	-0.3171	0.0379	5.76e-17	--	291	1.01737	0.2871	-0.3287	0.05345	7.539e-09	310	0.992897	0.3088	-0.3053	0.05369	8.48e-08	272	0.99504	2:73854394	HAVANA	73612886	73837920	+	ENSG00000116127.13	protein_coding	KNOWN	ALMS1	2958	227992	2958
X43249	N-delta-acetylornithine	rs17008991	2	73610116	a	g	0.1042	0.0052	0.0993	0.1097	-0.407	0.0576	1.554e-12	--	291	1.01737	0.1097	-0.3948	0.08345	5.377e-06	310	0.947327	0.09926	-0.4181	0.07953	6.015e-07	272	0.96125	2:73854394	HAVANA	73612886	73837920	+	ENSG00000116127.13	protein_coding	KNOWN	ALMS1	2770	227804	2770
X43249	N-delta-acetylornithine	rs10165862	2	73610743	t	c	0.3014	0.0111	0.2903	0.3125	-0.31	0.0378	2.326e-16	--	291	1.01737	0.2903	-0.3307	0.05346	6.325e-09	310	0.99256	0.3125	-0.2893	0.05341	2.945e-07	272	0.99445	2:73854394	HAVANA	73612886	73837920	+	ENSG00000116127.13	protein_coding	KNOWN	ALMS1	2143	227177	2143
X43249	N-delta-acetylornithine	rs7576824	2	73611281	a	g	0.7002	0.0127	0.6875	0.7129	0.3194	0.0379	3.282e-17	++	291	1.01737	0.2871	-0.3287	0.05345	7.539e-09	310	0.993857	0.3125	-0.3101	0.05365	5.492e-08	272	0.99463	2:73854394	HAVANA	73612886	73837920	+	ENSG00000116127.13	protein_coding	KNOWN	ALMS1	1605	226639	1605
X43249	N-delta-acetylornithine	rs12465867	2	73612102	t	c	0.2998	0.0127	0.2871	0.3125	-0.3194	0.0379	3.282e-17	--	291	1.01737	0.2871	-0.3287	0.05345	7.539e-09	310	0.993897	0.3125	-0.3101	0.05365	5.492e-08	272	0.99467	2:73854394	HAVANA	73612886	73837920	+	ENSG00000116127.13	protein_coding	KNOWN	ALMS1	784	225818	784
X43249	N-delta-acetylornithine	rs35885918	2	73612234	t	c	0.7002	0.0127	0.6875	0.7129	0.3194	0.0379	3.282e-17	++	291	1.01737	0.2871	-0.3287	0.05345	7.539e-09	310	0.993903	0.3125	-0.3101	0.05365	5.492e-08	272	0.99462	2:73854394	HAVANA	73612886	73837920	+	ENSG00000116127.13	protein_coding	KNOWN	ALMS1	652	225686	652
X43249	N-delta-acetylornithine	rs11126399	2	73613341	a	g	0.2998	0.0127	0.2871	0.3125	-0.3194	0.0379	3.282e-17	--	291	1.01737	0.2871	-0.3287	0.05345	7.539e-09	310	0.993793	0.3125	-0.3101	0.05365	5.492e-08	272	0.99395	2:73854394	HAVANA	73612886	73837920	+	ENSG00000116127.13	protein_coding	KNOWN	ALMS1	455	224579	455
X43249	N-delta-acetylornithine	rs6706235	2	73613558	c	g	0.7002	0.0127	0.6875	0.7129	0.3194	0.0379	3.282e-17	++	291	1.01737	0.2871	-0.3287	0.05345	7.539e-09	310	0.993843	0.3125	-0.3101	0.05365	5.492e-08	272	0.99434	2:73854394	HAVANA	73612886	73837920	+	ENSG00000116127.13	protein_coding	KNOWN	ALMS1	672	224362	672
X43249	N-delta-acetylornithine	rs6546829	2	73613789	c	g	0.7021	0.0108	0.6912	0.7129	0.3177	0.0379	4.926e-17	++	291	1.01737	0.2871	-0.3287	0.05345	7.539e-09	310	0.989533	0.3088	-0.3067	0.05369	7.508e-08	272	0.98822	2:73854394	HAVANA	73612886	73837920	+	ENSG00000116127.13	protein_coding	KNOWN	ALMS1	903	224131	903
X43249	N-delta-acetylornithine	rs62151564	2	73615449	a	g	0.8211	0.0013	0.8199	0.8226	0.3891	0.0466	6.568e-17	++	291	1.01737	0.1774	-0.3745	0.06905	2.471e-07	310	0.991653	0.1801	-0.4012	0.06307	3.318e-09	272	0.99124	2:73854394	HAVANA	73612886	73837920	+	ENSG00000116127.13	protein_coding	KNOWN	ALMS1	2563	222471	2563
X43249	N-delta-acetylornithine	rs11689392	2	73622026	t	c	0.7726	0.0079	0.7647	0.7806	0.4189	0.0394	2.208e-26	++	291	1.01737	0.2194	-0.4569	0.05595	1.616e-13	310	0.991533	0.2353	-0.3815	0.05554	2.587e-10	272	0.98985	2:73854394	HAVANA	73612886	73837920	+	ENSG00000116127.13	protein_coding	KNOWN	ALMS1	9140	215894	9140
X43249	N-delta-acetylornithine	rs56672945	2	73622663	t	c	0.2239	0.0077	0.2161	0.2316	-0.432	0.0395	8.797e-28	--	291	1.01737	0.2161	-0.4568	0.05607	1.796e-13	310	0.993393	0.2316	-0.4074	0.05577	2.712e-11	272	0.99295	2:73854394	HAVANA	73612886	73837920	+	ENSG00000116127.13	protein_coding	KNOWN	ALMS1	9777	215257	9777
X43249	N-delta-acetylornithine	rs60844734	2	73623205	a	t	0.2239	0.0077	0.2161	0.2316	-0.432	0.0395	8.797e-28	--	291	1.01737	0.2161	-0.4568	0.05607	1.796e-13	310	0.9935	0.2316	-0.4074	0.05577	2.712e-11	272	0.99306	2:73854394	HAVANA	73612886	73837920	+	ENSG00000116127.13	protein_coding	KNOWN	ALMS1	10319	214715	10319
X43249	N-delta-acetylornithine	rs6741067	2	73623882	t	c	0.7726	0.0079	0.7647	0.7806	0.4189	0.0394	2.208e-26	++	291	1.01737	0.2194	-0.4569	0.05595	1.616e-13	310	0.992363	0.2353	-0.3815	0.05554	2.587e-10	272	0.99111	2:73854394	HAVANA	73612886	73837920	+	ENSG00000116127.13	protein_coding	KNOWN	ALMS1	10996	214038	10996
X43249	N-delta-acetylornithine	rs56014217	2	73623929	t	c	0.2239	0.0077	0.2161	0.2316	-0.432	0.0395	8.797e-28	--	291	1.01737	0.2161	-0.4568	0.05607	1.796e-13	310	0.993683	0.2316	-0.4074	0.05577	2.712e-11	272	0.99098	2:73854394	HAVANA	73612886	73837920	+	ENSG00000116127.13	protein_coding	KNOWN	ALMS1	11043	213991	11043
X43249	N-delta-acetylornithine	rs11679809	2	73624844	t	c	0.2239	0.0077	0.2161	0.2316	-0.432	0.0395	8.797e-28	--	291	1.01737	0.2161	-0.4568	0.05607	1.796e-13	310	0.994197	0.2316	-0.4074	0.05577	2.712e-11	272	0.99376	2:73854394	HAVANA	73612886	73837920	+	ENSG00000116127.13	protein_coding	KNOWN	ALMS1	11958	213076	11958
X43249	N-delta-acetylornithine	rs10184268	2	73627044	t	c	0.2274	0.0079	0.2194	0.2353	-0.4189	0.0394	2.208e-26	--	291	1.01737	0.2194	-0.4569	0.05595	1.616e-13	310	0.99366	0.2353	-0.3815	0.05554	2.587e-10	272	0.99436	2:73854394	HAVANA	73612886	73837920	+	ENSG00000116127.13	protein_coding	KNOWN	ALMS1	14158	210876	14158
X43249	N-delta-acetylornithine	rs111845822	2	73627310	a	g	0.1058	0.0068	0.0993	0.1129	-0.404	0.0573	1.795e-12	--	291	1.01737	0.1129	-0.3888	0.08266	6.024e-06	310	0.94785	0.09926	-0.4181	0.07953	6.015e-07	272	0.9624	2:73854394	HAVANA	73612886	73837920	+	ENSG00000116127.13	protein_coding	KNOWN	ALMS1	14424	210610	14424
X43249	N-delta-acetylornithine	rs11899740	2	73631212	a	g	0.2239	0.0077	0.2161	0.2316	-0.432	0.0395	8.797e-28	--	291	1.01737	0.2161	-0.4568	0.05607	1.796e-13	310	0.995823	0.2316	-0.4074	0.05577	2.712e-11	272	0.99615	2:73854394	HAVANA	73612886	73837920	+	ENSG00000116127.13	protein_coding	KNOWN	ALMS1	18326	206708	18326
X43249	N-delta-acetylornithine	rs11899902	2	73631564	a	g	0.2239	0.0077	0.2161	0.2316	-0.432	0.0395	8.797e-28	--	291	1.01737	0.2161	-0.4568	0.05607	1.796e-13	310	0.995943	0.2316	-0.4074	0.05577	2.712e-11	272	0.99625	2:73854394	HAVANA	73612886	73837920	+	ENSG00000116127.13	protein_coding	KNOWN	ALMS1	18678	206356	18678
X43249	N-delta-acetylornithine	rs13383871	2	73631779	t	c	0.7761	0.0077	0.7684	0.7839	0.432	0.0395	8.797e-28	++	291	1.01737	0.2161	-0.4568	0.05607	1.796e-13	310	0.99606	0.2316	-0.4074	0.05577	2.712e-11	272	0.99634	2:73854394	HAVANA	73612886	73837920	+	ENSG00000116127.13	protein_coding	KNOWN	ALMS1	18893	206141	18893
X43249	N-delta-acetylornithine	rs13428235	2	73633430	a	g	0.2239	0.0077	0.2161	0.2316	-0.432	0.0395	8.797e-28	--	291	1.01737	0.2161	-0.4568	0.05607	1.796e-13	310	0.99632	0.2316	-0.4074	0.05577	2.712e-11	272	0.99609	2:73854394	HAVANA	73612886	73837920	+	ENSG00000116127.13	protein_coding	KNOWN	ALMS1	20544	204490	20544
X43249	N-delta-acetylornithine	rs7580825	2	73635148	a	g	0.2239	0.0077	0.2161	0.2316	-0.432	0.0395	8.797e-28	--	291	1.01737	0.2161	-0.4568	0.05607	1.796e-13	310	0.99672	0.2316	-0.4074	0.05577	2.712e-11	272	0.99641	2:73854394	HAVANA	73612886	73837920	+	ENSG00000116127.13	protein_coding	KNOWN	ALMS1	22262	202772	22262
X43249	N-delta-acetylornithine	rs10179134	2	73637519	a	g	0.7761	0.0077	0.7684	0.7839	0.432	0.0395	8.797e-28	++	291	1.01737	0.2161	-0.4568	0.05607	1.796e-13	310	0.997243	0.2316	-0.4074	0.05577	2.712e-11	272	0.997	2:73854394	HAVANA	73612886	73837920	+	ENSG00000116127.13	protein_coding	KNOWN	ALMS1	24633	200401	24633
X43249	N-delta-acetylornithine	rs2421545	2	73639476	t	c	0.3716	0.0071	0.3645	0.3787	-0.2782	0.0374	1.079e-13	--	291	1.01737	0.3645	-0.292	0.05291	1.589e-07	310	0.998187	0.3787	-0.2644	0.05299	1.956e-06	272	0.99843	2:73854394	HAVANA	73612886	73837920	+	ENSG00000116127.13	protein_coding	KNOWN	ALMS1	26590	198444	26590
X43249	N-delta-acetylornithine	rs2421546	2	73641077	a	c	0.3767	0.0057	0.371	0.3824	-0.2693	0.0373	5.545e-13	--	291	1.01737	0.371	-0.2862	0.0528	2.506e-07	310	0.998697	0.3824	-0.2524	0.05283	4.808e-06	272	0.99956	2:73854394	HAVANA	73612886	73837920	+	ENSG00000116127.13	protein_coding	KNOWN	ALMS1	28191	196843	28191
X43249	N-delta-acetylornithine	rs2421548	2	73641240	a	g	0.3732	0.0055	0.3677	0.3787	-0.2775	0.0376	1.472e-13	--	291	1.01737	0.3677	-0.2908	0.05324	2.067e-07	310	0.99979	0.3787	-0.2644	0.05299	1.956e-06	272	0.99979	2:73854394	HAVANA	73612886	73837920	+	ENSG00000116127.13	protein_coding	KNOWN	ALMS1	28354	196680	28354
X43249	N-delta-acetylornithine	rs6755217	2	73641285	t	c	0.2239	0.0077	0.2161	0.2316	-0.432	0.0395	8.797e-28	--	291	1.01737	0.2161	-0.4568	0.05607	1.796e-13	310	0.998463	0.2316	-0.4074	0.05577	2.712e-11	272	0.99869	2:73854394	HAVANA	73612886	73837920	+	ENSG00000116127.13	protein_coding	KNOWN	ALMS1	28399	196635	28399
X43249	N-delta-acetylornithine	rs12995433	2	73641326	t	c	0.6268	0.0055	0.6213	0.6323	0.2775	0.0376	1.472e-13	++	291	1.01737	0.3677	-0.2908	0.05324	2.067e-07	310	0.99997	0.3787	-0.2644	0.05299	1.956e-06	272	0.99998	2:73854394	HAVANA	73612886	73837920	+	ENSG00000116127.13	protein_coding	KNOWN	ALMS1	28440	196594	28440
X43249	N-delta-acetylornithine	rs6755241	2	73641364	t	c	0.2239	0.0077	0.2161	0.2316	-0.432	0.0395	8.797e-28	--	291	1.01737	0.2161	-0.4568	0.05607	1.796e-13	310	0.998493	0.2316	-0.4074	0.05577	2.712e-11	272	0.99871	2:73854394	HAVANA	73612886	73837920	+	ENSG00000116127.13	protein_coding	KNOWN	ALMS1	28478	196556	28478
X43249	N-delta-acetylornithine	rs4852927	2	73641557	t	c	0.6268	0.0055	0.6213	0.6323	0.2775	0.0376	1.472e-13	++	291	1.01737	0.3677	-0.2908	0.05324	2.067e-07	310	0.999783	0.3787	-0.2644	0.05299	1.956e-06	272	0.9998	2:73854394	HAVANA	73612886	73837920	+	ENSG00000116127.13	protein_coding	KNOWN	ALMS1	28671	196363	28671
X43249	N-delta-acetylornithine	rs7564890	2	73641853	t	c	0.7761	0.0077	0.7684	0.7839	0.432	0.0395	8.797e-28	++	291	1.01737	0.2161	-0.4568	0.05607	1.796e-13	310	0.997647	0.2316	-0.4074	0.05577	2.712e-11	272	0.998	2:73854394	HAVANA	73612886	73837920	+	ENSG00000116127.13	protein_coding	KNOWN	ALMS1	28967	196067	28967
X43249	N-delta-acetylornithine	rs6730785	2	73642403	a	c	0.38	0.0059	0.3742	0.386	-0.2637	0.0375	1.922e-12	--	291	1.01737	0.3742	-0.2759	0.05275	6.018e-07	310	0.988227	0.386	-0.2513	0.0532	6.02e-06	272	0.99565	2:73854394	HAVANA	73612886	73837920	+	ENSG00000116127.13	protein_coding	KNOWN	ALMS1	29517	195517	29517
X43249	N-delta-acetylornithine	rs17349321	2	73643753	t	c	0.1789	0.0013	0.1774	0.1801	-0.3891	0.0466	6.568e-17	--	291	1.01737	0.1774	-0.3745	0.06905	2.471e-07	310	0.99513	0.1801	-0.4012	0.06307	3.318e-09	272	0.99702	2:73854394	HAVANA	73612886	73837920	+	ENSG00000116127.13	protein_coding	KNOWN	ALMS1	30867	194167	30867
X43249	N-delta-acetylornithine	rs1918863	2	73644481	a	g	0.7726	0.0079	0.7647	0.7806	0.4189	0.0394	2.208e-26	++	291	1.01737	0.2194	-0.4569	0.05595	1.616e-13	310	0.997757	0.2353	-0.3815	0.05554	2.587e-10	272	0.99865	2:73854394	HAVANA	73612886	73837920	+	ENSG00000116127.13	protein_coding	KNOWN	ALMS1	31595	193439	31595
X43249	N-delta-acetylornithine	rs1534471	2	73647508	a	g	0.2293	0.0098	0.2194	0.239	-0.4207	0.0394	1.16e-26	--	291	1.01737	0.2194	-0.4569	0.05595	1.616e-13	310	0.9985	0.239	-0.3853	0.0554	1.663e-10	272	0.99959	2:73854394	HAVANA	73612886	73837920	+	ENSG00000116127.13	protein_coding	KNOWN	ALMS1	34622	190412	34622
X43249	N-delta-acetylornithine	rs6705489	2	73648811	t	g	0.2258	0.0096	0.2161	0.2353	-0.4338	0.0395	4.428e-28	--	291	1.01737	0.2161	-0.4568	0.05607	1.796e-13	310	0.99935	0.2353	-0.4111	0.0556	1.705e-11	272	0.99979	2:73854394	HAVANA	73683891	73686611	+	ENSG00000230002.2	sense_intronic	NOVEL	ALMS1-IT1	35080	37800	35080
X43249	N-delta-acetylornithine	rs1881245	2	73649928	a	g	0.2293	0.0098	0.2194	0.239	-0.4207	0.0394	1.16e-26	--	291	1.01737	0.2194	-0.4569	0.05595	1.616e-13	310	1	0.239	-0.3853	0.0554	1.663e-10	272	0.99999	2:73854394	HAVANA	73683891	73686611	+	ENSG00000230002.2	sense_intronic	NOVEL	ALMS1-IT1	33963	36683	33963
X43249	N-delta-acetylornithine	rs1881246	2	73650122	a	t	0.6232	0.0091	0.614	0.6323	0.272	0.0372	2.817e-13	++	291	1.01737	0.3677	-0.287	0.05245	1.973e-07	310	0.998357	0.386	-0.2567	0.05289	3.49e-06	272	0.99955	2:73854394	HAVANA	73683891	73686611	+	ENSG00000230002.2	sense_intronic	NOVEL	ALMS1-IT1	33769	36489	33769
X43249	N-delta-acetylornithine	rs3813227	2	73651967	t	c	0.2293	0.0098	0.2194	0.239	-0.4207	0.0394	1.16e-26	--	291	1.01737	0.2194	-0.4569	0.05595	1.616e-13	310	1	0.239	-0.3853	0.0554	1.663e-10	272	0.99998	2:73854394	HAVANA	73683891	73686611	+	ENSG00000230002.2	sense_intronic	NOVEL	ALMS1-IT1	31924	34644	31924
X43249	N-delta-acetylornithine	rs7598396	2	73652628	a	g	0.7742	0.0096	0.7647	0.7839	0.4338	0.0395	4.428e-28	++	291	1.01737	0.2161	-0.4568	0.05607	1.796e-13	310	0.99989	0.2353	-0.4111	0.0556	1.705e-11	272	0.99983	2:73854394	HAVANA	73683891	73686611	+	ENSG00000230002.2	sense_intronic	NOVEL	ALMS1-IT1	31263	33983	31263
X43249	N-delta-acetylornithine	rs6753344	2	73653138	a	g	0.7742	0.0096	0.7647	0.7839	0.4338	0.0395	4.428e-28	++	291	1.01737	0.2161	-0.4568	0.05607	1.796e-13	310	0.99974	0.2353	-0.4111	0.0556	1.705e-11	272	0.99974	2:73854394	HAVANA	73683891	73686611	+	ENSG00000230002.2	sense_intronic	NOVEL	ALMS1-IT1	30753	33473	30753
X43249	N-delta-acetylornithine	rs6740223	2	73653332	t	c	0.7707	0.0098	0.761	0.7806	0.4207	0.0394	1.16e-26	++	291	1.01737	0.2194	-0.4569	0.05595	1.616e-13	310	0.999873	0.239	-0.3853	0.0554	1.663e-10	272	0.99961	2:73854394	HAVANA	73683891	73686611	+	ENSG00000230002.2	sense_intronic	NOVEL	ALMS1-IT1	30559	33279	30559
X43249	N-delta-acetylornithine	rs6707722	2	73654363	a	g	0.2293	0.0098	0.2194	0.239	-0.4207	0.0394	1.16e-26	--	291	1.01737	0.2194	-0.4569	0.05595	1.616e-13	310	0.999903	0.239	-0.3853	0.0554	1.663e-10	272	0.99968	2:73854394	HAVANA	73683891	73686611	+	ENSG00000230002.2	sense_intronic	NOVEL	ALMS1-IT1	29528	32248	29528
X43249	N-delta-acetylornithine	rs12996463	2	73655496	t	c	0.3734	0.0089	0.3645	0.3824	-0.2804	0.0375	7.157e-14	--	291	1.01737	0.3645	-0.292	0.05291	1.589e-07	310	0.99709	0.3824	-0.2687	0.05304	1.401e-06	272	0.99847	2:73854394	HAVANA	73683891	73686611	+	ENSG00000230002.2	sense_intronic	NOVEL	ALMS1-IT1	28395	31115	28395
X43249	N-delta-acetylornithine	rs10190219	2	73658331	t	c	0.2258	0.0096	0.2161	0.2353	-0.4338	0.0395	4.428e-28	--	291	1.01737	0.2161	-0.4568	0.05607	1.796e-13	310	0.99868	0.2353	-0.4111	0.0556	1.705e-11	272	0.99929	2:73854394	HAVANA	73683891	73686611	+	ENSG00000230002.2	sense_intronic	NOVEL	ALMS1-IT1	25560	28280	25560
X43249	N-delta-acetylornithine	rs2421550	2	73658686	a	g	0.7707	0.0098	0.761	0.7806	0.4207	0.0394	1.16e-26	++	291	1.01737	0.2194	-0.4569	0.05595	1.616e-13	310	0.99869	0.239	-0.3853	0.0554	1.663e-10	272	0.99882	2:73854394	HAVANA	73683891	73686611	+	ENSG00000230002.2	sense_intronic	NOVEL	ALMS1-IT1	25205	27925	25205
X43249	N-delta-acetylornithine	rs2178154	2	73661738	t	c	0.6266	0.0089	0.6176	0.6355	0.2804	0.0375	7.157e-14	++	291	1.01737	0.3645	-0.292	0.05291	1.589e-07	310	0.997887	0.3824	-0.2687	0.05304	1.401e-06	272	0.99827	2:73854394	HAVANA	73683891	73686611	+	ENSG00000230002.2	sense_intronic	NOVEL	ALMS1-IT1	22153	24873	22153
X43249	N-delta-acetylornithine	rs6736866	2	73661986	c	g	0.7742	0.0096	0.7647	0.7839	0.4338	0.0395	4.428e-28	++	291	1.01737	0.2161	-0.4568	0.05607	1.796e-13	310	0.998657	0.2353	-0.4111	0.0556	1.705e-11	272	0.99775	2:73854394	HAVANA	73683891	73686611	+	ENSG00000230002.2	sense_intronic	NOVEL	ALMS1-IT1	21905	24625	21905
X43249	N-delta-acetylornithine	rs6546835	2	73664715	a	g	0.2293	0.0098	0.2194	0.239	-0.4207	0.0394	1.16e-26	--	291	1.01737	0.2194	-0.4569	0.05595	1.616e-13	310	0.99864	0.239	-0.3853	0.0554	1.663e-10	272	0.99911	2:73854394	HAVANA	73683891	73686611	+	ENSG00000230002.2	sense_intronic	NOVEL	ALMS1-IT1	19176	21896	19176
X43249	N-delta-acetylornithine	rs2901438	2	73665656	a	g	0.2311	0.0116	0.2194	0.2426	-0.4173	0.0395	4.034e-26	--	291	1.01737	0.2194	-0.4569	0.05595	1.616e-13	310	0.999827	0.2426	-0.378	0.05569	3.912e-10	272	0.99923	2:73854394	HAVANA	73683891	73686611	+	ENSG00000230002.2	sense_intronic	NOVEL	ALMS1-IT1	18235	20955	18235
X43249	N-delta-acetylornithine	rs7584575	2	73666402	t	c	0.2311	0.0116	0.2194	0.2426	-0.4173	0.0395	4.034e-26	--	291	1.01737	0.2194	-0.4569	0.05595	1.616e-13	310	0.999813	0.2426	-0.378	0.05569	3.912e-10	272	0.99925	2:73854394	HAVANA	73683891	73686611	+	ENSG00000230002.2	sense_intronic	NOVEL	ALMS1-IT1	17489	20209	17489
X43249	N-delta-acetylornithine	rs7585004	2	73666645	c	g	0.2311	0.0116	0.2194	0.2426	-0.4173	0.0395	4.034e-26	--	291	1.01737	0.2194	-0.4569	0.05595	1.616e-13	310	0.999803	0.2426	-0.378	0.05569	3.912e-10	272	0.99924	2:73854394	HAVANA	73683891	73686611	+	ENSG00000230002.2	sense_intronic	NOVEL	ALMS1-IT1	17246	19966	17246
X43249	N-delta-acetylornithine	rs7585124	2	73666724	a	g	0.2311	0.0116	0.2194	0.2426	-0.4173	0.0395	4.034e-26	--	291	1.01737	0.2194	-0.4569	0.05595	1.616e-13	310	0.99755	0.2426	-0.378	0.05569	3.912e-10	272	0.99803	2:73854394	HAVANA	73683891	73686611	+	ENSG00000230002.2	sense_intronic	NOVEL	ALMS1-IT1	17167	19887	17167
X43249	N-delta-acetylornithine	rs7598946	2	73666729	t	c	0.7689	0.0116	0.7574	0.7806	0.4173	0.0395	4.034e-26	++	291	1.01737	0.2194	-0.4569	0.05595	1.616e-13	310	0.9976	0.2426	-0.378	0.05569	3.912e-10	272	0.99809	2:73854394	HAVANA	73683891	73686611	+	ENSG00000230002.2	sense_intronic	NOVEL	ALMS1-IT1	17162	19882	17162
X43249	N-delta-acetylornithine	rs1528169	2	73669186	t	c	0.3787	0.011	0.3677	0.3897	-0.2663	0.0371	7.267e-13	--	291	1.01737	0.3677	-0.287	0.05245	1.973e-07	310	0.998323	0.3897	-0.2455	0.05253	7.43e-06	272	0.9975	2:73854394	HAVANA	73683891	73686611	+	ENSG00000230002.2	sense_intronic	NOVEL	ALMS1-IT1	14705	17425	14705
X43249	N-delta-acetylornithine	rs6746971	2	73669462	t	c	0.6247	0.0107	0.614	0.6355	0.2744	0.0373	1.987e-13	++	291	1.01737	0.3645	-0.292	0.05291	1.589e-07	310	0.99826	0.386	-0.2569	0.05268	3.161e-06	272	0.99735	2:73854394	HAVANA	73683891	73686611	+	ENSG00000230002.2	sense_intronic	NOVEL	ALMS1-IT1	14429	17149	14429
X43249	N-delta-acetylornithine	rs10175180	2	73673123	t	c	0.2311	0.0116	0.2194	0.2426	-0.4173	0.0395	4.034e-26	--	291	1.01737	0.2194	-0.4569	0.05595	1.616e-13	310	0.99876	0.2426	-0.378	0.05569	3.912e-10	272	0.99953	2:73854394	HAVANA	73683891	73686611	+	ENSG00000230002.2	sense_intronic	NOVEL	ALMS1-IT1	10768	13488	10768
X43249	N-delta-acetylornithine	rs10496191	2	73673798	t	c	0.2311	0.0116	0.2194	0.2426	-0.4173	0.0395	4.034e-26	--	291	1.01737	0.2194	-0.4569	0.05595	1.616e-13	310	0.999897	0.2426	-0.378	0.05569	3.912e-10	272	0.99963	2:73854394	HAVANA	73683891	73686611	+	ENSG00000230002.2	sense_intronic	NOVEL	ALMS1-IT1	10093	12813	10093
X43249	N-delta-acetylornithine	rs7598901	2	73675844	t	c	0.6213	0.011	0.6103	0.6323	0.2663	0.0371	7.267e-13	++	291	1.01737	0.3677	-0.287	0.05245	1.973e-07	310	0.998727	0.3897	-0.2455	0.05253	7.43e-06	272	0.99714	2:73854394	HAVANA	73683891	73686611	+	ENSG00000230002.2	sense_intronic	NOVEL	ALMS1-IT1	8047	10767	8047
X43249	N-delta-acetylornithine	rs6546836	2	73677833	a	g	0.7689	0.0116	0.7574	0.7806	0.4173	0.0395	4.034e-26	++	291	1.01737	0.2194	-0.4569	0.05595	1.616e-13	310	0.998647	0.2426	-0.378	0.05569	3.912e-10	272	0.99978	2:73854394	HAVANA	73683891	73686611	+	ENSG00000230002.2	sense_intronic	NOVEL	ALMS1-IT1	6058	8778	6058
X43249	N-delta-acetylornithine	rs6546837	2	73677898	c	g	0.2311	0.0116	0.2194	0.2426	-0.4173	0.0395	4.034e-26	--	291	1.01737	0.2194	-0.4569	0.05595	1.616e-13	310	0.9998	0.2426	-0.378	0.05569	3.912e-10	272	1	2:73854394	HAVANA	73683891	73686611	+	ENSG00000230002.2	sense_intronic	NOVEL	ALMS1-IT1	5993	8713	5993
X43249	N-delta-acetylornithine	rs6546838	2	73679280	a	g	0.7689	0.0116	0.7574	0.7806	0.4173	0.0395	4.034e-26	++	291	1.01737	0.2194	-0.4569	0.05595	1.616e-13	310	0.999797	0.2426	-0.378	0.05569	3.912e-10	272	1	2:73854394	HAVANA	73683891	73686611	+	ENSG00000230002.2	sense_intronic	NOVEL	ALMS1-IT1	4611	7331	4611
X43249	N-delta-acetylornithine	rs10496192	2	73679866	t	c	0.8191	0.0032	0.8162	0.8226	0.3907	0.0465	4.171e-17	++	291	1.01737	0.1774	-0.3745	0.06905	2.471e-07	310	0.998237	0.1838	-0.4041	0.06282	2.327e-09	272	0.99935	2:73854394	HAVANA	73683891	73686611	+	ENSG00000230002.2	sense_intronic	NOVEL	ALMS1-IT1	4025	6745	4025
X43249	N-delta-acetylornithine	rs6724782	2	73679990	a	t	0.2311	0.0116	0.2194	0.2426	-0.4173	0.0395	4.034e-26	--	291	1.01737	0.2194	-0.4569	0.05595	1.616e-13	310	0.999797	0.2426	-0.378	0.05569	3.912e-10	272	1	2:73854394	HAVANA	73683891	73686611	+	ENSG00000230002.2	sense_intronic	NOVEL	ALMS1-IT1	3901	6621	3901
X43249	N-delta-acetylornithine	rs6546839	2	73680508	c	g	0.2311	0.0116	0.2194	0.2426	-0.4173	0.0395	4.034e-26	--	291	1.01737	0.2194	-0.4569	0.05595	1.616e-13	310	0.999927	0.2426	-0.378	0.05569	3.912e-10	272	0.99999	2:73854394	HAVANA	73683891	73686611	+	ENSG00000230002.2	sense_intronic	NOVEL	ALMS1-IT1	3383	6103	3383
X43249	N-delta-acetylornithine	rs7594511	2	73681639	a	g	0.7724	0.0114	0.761	0.7839	0.43	0.0396	1.787e-27	++	291	1.01737	0.2161	-0.4568	0.05607	1.796e-13	310	0.999877	0.239	-0.4034	0.05593	4.403e-11	272	0.99971	2:73854394	HAVANA	73683891	73686611	+	ENSG00000230002.2	sense_intronic	NOVEL	ALMS1-IT1	2252	4972	2252
X43249	N-delta-acetylornithine	rs79370894	2	73683515	a	c	0.1809	0.0032	0.1774	0.1838	-0.3907	0.0465	4.171e-17	--	291	1.01737	0.1774	-0.3745	0.06905	2.471e-07	310	0.996617	0.1838	-0.4041	0.06282	2.327e-09	272	0.9985	2:73854394	HAVANA	73683891	73686611	+	ENSG00000230002.2	sense_intronic	NOVEL	ALMS1-IT1	376	3096	376
X43249	N-delta-acetylornithine	rs6749680	2	73685852	a	g	0.6003	0.0089	0.5919	0.6097	0.2521	0.0369	8.519e-12	++	291	1.01737	0.3903	-0.2639	0.05374	2.471e-06	310	1	0.4081	-0.2416	0.0508	5.258e-06	272	0.99638	2:73854394	HAVANA	73683891	73686611	+	ENSG00000230002.2	sense_intronic	NOVEL	ALMS1-IT1	1961	759	759
X43249	N-delta-acetylornithine	rs6756987	2	73687077	t	g	0.2311	0.0116	0.2194	0.2426	-0.4173	0.0395	4.034e-26	--	291	1.01737	0.2194	-0.4569	0.05595	1.616e-13	310	0.99946	0.2426	-0.378	0.05569	3.912e-10	272	0.99892	2:73854394	HAVANA	73683891	73686611	+	ENSG00000230002.2	sense_intronic	NOVEL	ALMS1-IT1	3186	466	466
X43249	N-delta-acetylornithine	rs2091504	2	73687794	t	g	0.6213	0.011	0.6103	0.6323	0.2663	0.0371	7.267e-13	++	291	1.01737	0.3677	-0.287	0.05245	1.973e-07	310	0.99937	0.3897	-0.2455	0.05253	7.43e-06	272	0.99629	2:73854394	HAVANA	73683891	73686611	+	ENSG00000230002.2	sense_intronic	NOVEL	ALMS1-IT1	3903	1183	1183
X43249	N-delta-acetylornithine	rs2091503	2	73687865	a	g	0.3997	0.0089	0.3903	0.4081	-0.2521	0.0369	8.519e-12	--	291	1.01737	0.3903	-0.2639	0.05374	2.471e-06	310	0.999823	0.4081	-0.2416	0.0508	5.258e-06	272	0.9958	2:73854394	HAVANA	73683891	73686611	+	ENSG00000230002.2	sense_intronic	NOVEL	ALMS1-IT1	3974	1254	1254
X43249	N-delta-acetylornithine	rs62151646	2	73688384	a	g	0.7724	0.0114	0.761	0.7839	0.43	0.0396	1.787e-27	++	291	1.01737	0.2161	-0.4568	0.05607	1.796e-13	310	0.99984	0.239	-0.4034	0.05593	4.403e-11	272	0.99927	2:73854394	HAVANA	73683891	73686611	+	ENSG00000230002.2	sense_intronic	NOVEL	ALMS1-IT1	4493	1773	1773
X43249	N-delta-acetylornithine	rs4852306	2	73688784	t	c	0.6003	0.0089	0.5919	0.6097	0.2521	0.0369	8.519e-12	++	291	1.01737	0.3903	-0.2639	0.05374	2.471e-06	310	0.999757	0.4081	-0.2416	0.0508	5.258e-06	272	0.99648	2:73854394	HAVANA	73683891	73686611	+	ENSG00000230002.2	sense_intronic	NOVEL	ALMS1-IT1	4893	2173	2173
X43249	N-delta-acetylornithine	rs78339407	2	73691144	a	c	0.6003	0.0089	0.5919	0.6097	0.2521	0.0369	8.519e-12	++	291	1.01737	0.3903	-0.2639	0.05374	2.471e-06	310	0.999313	0.4081	-0.2416	0.0508	5.258e-06	272	0.99549	2:73854394	HAVANA	73683891	73686611	+	ENSG00000230002.2	sense_intronic	NOVEL	ALMS1-IT1	7253	4533	4533
X43249	N-delta-acetylornithine	rs9807961	2	73694043	a	g	0.7689	0.0116	0.7574	0.7806	0.4173	0.0395	4.034e-26	++	291	1.01737	0.2194	-0.4569	0.05595	1.616e-13	310	0.999833	0.2426	-0.378	0.05569	3.912e-10	272	0.99915	2:73854394	HAVANA	73683891	73686611	+	ENSG00000230002.2	sense_intronic	NOVEL	ALMS1-IT1	10152	7432	7432
X43249	N-delta-acetylornithine	rs10186501	2	73697844	t	c	0.2311	0.0116	0.2194	0.2426	-0.4173	0.0395	4.034e-26	--	291	1.01737	0.2194	-0.4569	0.05595	1.616e-13	310	0.999877	0.2426	-0.378	0.05569	3.912e-10	272	0.99907	2:73854394	HAVANA	73683891	73686611	+	ENSG00000230002.2	sense_intronic	NOVEL	ALMS1-IT1	13953	11233	11233
X43249	N-delta-acetylornithine	rs10189574	2	73698518	a	c	0.2293	0.0098	0.2194	0.239	-0.4207	0.0394	1.16e-26	--	291	1.01737	0.2194	-0.4569	0.05595	1.616e-13	310	0.99984	0.239	-0.3853	0.0554	1.663e-10	272	0.99908	2:73854394	HAVANA	73683891	73686611	+	ENSG00000230002.2	sense_intronic	NOVEL	ALMS1-IT1	14627	11907	11907
X43249	N-delta-acetylornithine	rs62151652	2	73700131	a	c	0.7742	0.0096	0.7647	0.7839	0.4338	0.0395	4.428e-28	++	291	1.01737	0.2161	-0.4568	0.05607	1.796e-13	310	0.999797	0.2353	-0.4111	0.0556	1.705e-11	272	0.99914	2:73854394	HAVANA	73683891	73686611	+	ENSG00000230002.2	sense_intronic	NOVEL	ALMS1-IT1	16240	13520	13520
X43249	N-delta-acetylornithine	rs780395	2	73700853	a	g	0.6215	0.0075	0.614	0.629	0.2715	0.0374	3.728e-13	++	291	1.01737	0.371	-0.2862	0.0528	2.506e-07	310	0.999697	0.386	-0.2567	0.05289	3.49e-06	272	0.99717	2:73854394	HAVANA	73683891	73686611	+	ENSG00000230002.2	sense_intronic	NOVEL	ALMS1-IT1	16962	14242	14242
X43249	N-delta-acetylornithine	rs780394	2	73700930	a	g	0.3768	0.0091	0.3677	0.386	-0.2742	0.0372	1.784e-13	--	291	1.01737	0.3677	-0.2914	0.05243	1.319e-07	310	0.999717	0.386	-0.2567	0.05289	3.49e-06	272	0.99724	2:73854394	HAVANA	73683891	73686611	+	ENSG00000230002.2	sense_intronic	NOVEL	ALMS1-IT1	17039	14319	14319
X43249	N-delta-acetylornithine	rs780393	2	73701669	a	t	0.6266	0.0089	0.6176	0.6355	0.2824	0.0374	4.567e-14	++	291	1.01737	0.3645	-0.2961	0.05286	1.078e-07	310	0.999723	0.3824	-0.2687	0.05304	1.401e-06	272	0.99765	2:73854394	ENSEMBL	73715706	73715787	-	ENSG00000221087.1	miRNA	NOVEL	AC096546.1	14037	14118	14037
X43249	N-delta-acetylornithine	rs2140195	2	73702344	a	g	0.7707	0.0098	0.761	0.7806	0.4207	0.0394	1.16e-26	++	291	1.01737	0.2194	-0.4569	0.05595	1.616e-13	310	0.999833	0.239	-0.3853	0.0554	1.663e-10	272	0.99917	2:73854394	ENSEMBL	73715706	73715787	-	ENSG00000221087.1	miRNA	NOVEL	AC096546.1	13362	13443	13362
X43249	N-delta-acetylornithine	rs1083923	2	73703374	a	g	0.3768	0.0091	0.3677	0.386	-0.2742	0.0372	1.784e-13	--	291	1.01737	0.3677	-0.2914	0.05243	1.319e-07	310	0.99975	0.386	-0.2567	0.05289	3.49e-06	272	0.99791	2:73854394	ENSEMBL	73715706	73715787	-	ENSG00000221087.1	miRNA	NOVEL	AC096546.1	12332	12413	12332
X43249	N-delta-acetylornithine	rs780391	2	73703904	t	c	0.6249	0.0073	0.6176	0.6323	0.2797	0.0376	9.775e-14	++	291	1.01737	0.3677	-0.2908	0.05324	2.067e-07	310	0.999707	0.3824	-0.2687	0.05304	1.401e-06	272	0.9979	2:73854394	ENSEMBL	73715706	73715787	-	ENSG00000221087.1	miRNA	NOVEL	AC096546.1	11802	11883	11802
X43249	N-delta-acetylornithine	rs1083922	2	73704003	t	c	0.3768	0.0091	0.3677	0.386	-0.272	0.0372	2.817e-13	--	291	1.01737	0.3677	-0.287	0.05245	1.973e-07	310	0.99951	0.386	-0.2567	0.05289	3.49e-06	272	0.9979	2:73854394	ENSEMBL	73715706	73715787	-	ENSG00000221087.1	miRNA	NOVEL	AC096546.1	11703	11784	11703
X43249	N-delta-acetylornithine	rs11686541	2	73704475	c	g	0.8191	0.0032	0.8162	0.8226	0.3907	0.0465	4.171e-17	++	291	1.01737	0.1774	-0.3745	0.06905	2.471e-07	310	0.99645	0.1838	-0.4041	0.06282	2.327e-09	272	0.99873	2:73854394	ENSEMBL	73715706	73715787	-	ENSG00000221087.1	miRNA	NOVEL	AC096546.1	11231	11312	11231
X43249	N-delta-acetylornithine	rs1083921	2	73712642	c	g	0.3751	0.0107	0.3645	0.386	-0.2747	0.0371	1.336e-13	--	291	1.01737	0.3645	-0.2921	0.05207	1.038e-07	310	0.99945	0.386	-0.2567	0.05289	3.49e-06	272	0.99839	2:73854394	ENSEMBL	73715706	73715787	-	ENSG00000221087.1	miRNA	NOVEL	AC096546.1	3064	3145	3064
X43249	N-delta-acetylornithine	rs10195357	2	73713029	a	g	0.7707	0.0098	0.761	0.7806	0.4207	0.0394	1.16e-26	++	291	1.01737	0.2194	-0.4569	0.05595	1.616e-13	310	0.993713	0.239	-0.3853	0.0554	1.663e-10	272	0.99381	2:73854394	ENSEMBL	73715706	73715787	-	ENSG00000221087.1	miRNA	NOVEL	AC096546.1	2677	2758	2677
X43249	N-delta-acetylornithine	rs13392872	2	73713072	a	g	0.2258	0.0096	0.2161	0.2353	-0.4338	0.0395	4.428e-28	--	291	1.01737	0.2161	-0.4568	0.05607	1.796e-13	310	0.99385	0.2353	-0.4111	0.0556	1.705e-11	272	0.99495	2:73854394	ENSEMBL	73715706	73715787	-	ENSG00000221087.1	miRNA	NOVEL	AC096546.1	2634	2715	2634
X43249	N-delta-acetylornithine	rs10187192	2	73713500	t	c	0.7742	0.0096	0.7647	0.7839	0.4338	0.0395	4.428e-28	++	291	1.01737	0.2161	-0.4568	0.05607	1.796e-13	310	0.999713	0.2353	-0.4111	0.0556	1.705e-11	272	0.999	2:73854394	ENSEMBL	73715706	73715787	-	ENSG00000221087.1	miRNA	NOVEL	AC096546.1	2206	2287	2206
X43249	N-delta-acetylornithine	rs10187416	2	73713741	t	g	0.7707	0.0098	0.761	0.7806	0.4207	0.0394	1.16e-26	++	291	1.01737	0.2194	-0.4569	0.05595	1.616e-13	310	0.999777	0.239	-0.3853	0.0554	1.663e-10	272	0.999	2:73854394	ENSEMBL	73715706	73715787	-	ENSG00000221087.1	miRNA	NOVEL	AC096546.1	1965	2046	1965
X43249	N-delta-acetylornithine	rs1083919	2	73713863	c	g	0.3785	0.0075	0.371	0.386	-0.2715	0.0374	3.728e-13	--	291	1.01737	0.371	-0.2862	0.0528	2.506e-07	310	0.99981	0.386	-0.2567	0.05289	3.49e-06	272	0.99872	2:73854394	ENSEMBL	73715706	73715787	-	ENSG00000221087.1	miRNA	NOVEL	AC096546.1	1843	1924	1843
X43249	N-delta-acetylornithine	rs10207264	2	73714097	a	g	0.2293	0.0098	0.2194	0.239	-0.4207	0.0394	1.16e-26	--	291	1.01737	0.2194	-0.4569	0.05595	1.616e-13	310	0.999783	0.239	-0.3853	0.0554	1.663e-10	272	0.99901	2:73854394	ENSEMBL	73715706	73715787	-	ENSG00000221087.1	miRNA	NOVEL	AC096546.1	1609	1690	1609
X43249	N-delta-acetylornithine	rs10183818	2	73714556	a	g	0.7742	0.0096	0.7647	0.7839	0.4338	0.0395	4.428e-28	++	291	1.01737	0.2161	-0.4568	0.05607	1.796e-13	310	0.999267	0.2353	-0.4111	0.0556	1.705e-11	272	0.99907	2:73854394	ENSEMBL	73715706	73715787	-	ENSG00000221087.1	miRNA	NOVEL	AC096546.1	1150	1231	1150
X43249	N-delta-acetylornithine	rs2056486	2	73717567	t	g	0.2293	0.0098	0.2194	0.239	-0.4207	0.0394	1.16e-26	--	291	1.01737	0.2194	-0.4569	0.05595	1.616e-13	310	1	0.239	-0.3853	0.0554	1.663e-10	272	0.99997	2:73854394	ENSEMBL	73715706	73715787	-	ENSG00000221087.1	miRNA	NOVEL	AC096546.1	1861	1780	1780
X43249	N-delta-acetylornithine	rs10193972	2	73717656	a	g	0.7707	0.0098	0.761	0.7806	0.4207	0.0394	1.16e-26	++	291	1.01737	0.2194	-0.4569	0.05595	1.616e-13	310	1	0.239	-0.3853	0.0554	1.663e-10	272	0.99999	2:73854394	ENSEMBL	73715706	73715787	-	ENSG00000221087.1	miRNA	NOVEL	AC096546.1	1950	1869	1869
X43249	N-delta-acetylornithine	rs13421462	2	73719875	a	c	0.7742	0.0096	0.7647	0.7839	0.4338	0.0395	4.428e-28	++	291	1.01737	0.2161	-0.4568	0.05607	1.796e-13	310	0.999827	0.2353	-0.4111	0.0556	1.705e-11	272	0.99968	2:73854394	ENSEMBL	73715706	73715787	-	ENSG00000221087.1	miRNA	NOVEL	AC096546.1	4169	4088	4088
X43249	N-delta-acetylornithine	rs13398956	2	73720258	a	c	0.2258	0.0096	0.2161	0.2353	-0.4338	0.0395	4.428e-28	--	291	1.01737	0.2161	-0.4568	0.05607	1.796e-13	310	0.999767	0.2353	-0.4111	0.0556	1.705e-11	272	0.99975	2:73854394	ENSEMBL	73715706	73715787	-	ENSG00000221087.1	miRNA	NOVEL	AC096546.1	4552	4471	4471
X43249	N-delta-acetylornithine	rs11901272	2	73720444	a	g	0.7707	0.0098	0.761	0.7806	0.4207	0.0394	1.16e-26	++	291	1.01737	0.2194	-0.4569	0.05595	1.616e-13	310	0.999763	0.239	-0.3853	0.0554	1.663e-10	272	0.99974	2:73854394	ENSEMBL	73715706	73715787	-	ENSG00000221087.1	miRNA	NOVEL	AC096546.1	4738	4657	4657
X43249	N-delta-acetylornithine	rs73947808	2	73721250	a	c	0.7742	0.0096	0.7647	0.7839	0.4338	0.0395	4.428e-28	++	291	1.01737	0.2161	-0.4568	0.05607	1.796e-13	310	0.99956	0.2353	-0.4111	0.0556	1.705e-11	272	0.999	2:73854394	ENSEMBL	73715706	73715787	-	ENSG00000221087.1	miRNA	NOVEL	AC096546.1	5544	5463	5463
X43249	N-delta-acetylornithine	rs56154726	2	73721767	t	c	0.2258	0.0096	0.2161	0.2353	-0.4338	0.0395	4.428e-28	--	291	1.01737	0.2161	-0.4568	0.05607	1.796e-13	310	0.999657	0.2353	-0.4111	0.0556	1.705e-11	272	0.99942	2:73854394	ENSEMBL	73715706	73715787	-	ENSG00000221087.1	miRNA	NOVEL	AC096546.1	6061	5980	5980
X43249	N-delta-acetylornithine	rs11674602	2	73723185	a	t	0.7742	0.0096	0.7647	0.7839	0.4338	0.0395	4.428e-28	++	291	1.01737	0.2161	-0.4568	0.05607	1.796e-13	310	0.999447	0.2353	-0.4111	0.0556	1.705e-11	272	0.99928	2:73854394	ENSEMBL	73715706	73715787	-	ENSG00000221087.1	miRNA	NOVEL	AC096546.1	7479	7398	7398
X43249	N-delta-acetylornithine	rs13384952	2	73723959	a	g	0.7742	0.0096	0.7647	0.7839	0.4338	0.0395	4.428e-28	++	291	1.01737	0.2161	-0.4568	0.05607	1.796e-13	310	0.99931	0.2353	-0.4111	0.0556	1.705e-11	272	0.99919	2:73854394	ENSEMBL	73715706	73715787	-	ENSG00000221087.1	miRNA	NOVEL	AC096546.1	8253	8172	8172
X43249	N-delta-acetylornithine	rs7572722	2	73724675	t	c	0.7742	0.0096	0.7647	0.7839	0.4338	0.0395	4.428e-28	++	291	1.01737	0.2161	-0.4568	0.05607	1.796e-13	310	0.998137	0.2353	-0.4111	0.0556	1.705e-11	272	0.99802	2:73854394	ENSEMBL	73715706	73715787	-	ENSG00000221087.1	miRNA	NOVEL	AC096546.1	8969	8888	8888
X43249	N-delta-acetylornithine	rs7585119	2	73724679	a	t	0.6232	0.0091	0.614	0.6323	0.2742	0.0372	1.784e-13	++	291	1.01737	0.3677	-0.2914	0.05243	1.319e-07	310	0.99796	0.386	-0.2567	0.05289	3.49e-06	272	0.99779	2:73854394	ENSEMBL	73715706	73715787	-	ENSG00000221087.1	miRNA	NOVEL	AC096546.1	8973	8892	8892
X43249	N-delta-acetylornithine	rs7562047	2	73725168	t	g	0.3768	0.0091	0.3677	0.386	-0.2742	0.0372	1.784e-13	--	291	1.01737	0.3677	-0.2914	0.05243	1.319e-07	310	0.999023	0.386	-0.2567	0.05289	3.49e-06	272	0.99871	2:73854394	ENSEMBL	73715706	73715787	-	ENSG00000221087.1	miRNA	NOVEL	AC096546.1	9462	9381	9381
X43249	N-delta-acetylornithine	rs11680965	2	73725916	t	g	0.1809	0.0032	0.1774	0.1838	-0.3907	0.0465	4.171e-17	--	291	1.01737	0.1774	-0.3745	0.06905	2.471e-07	310	0.996347	0.1838	-0.4041	0.06282	2.327e-09	272	0.99781	2:73854394	ENSEMBL	73715706	73715787	-	ENSG00000221087.1	miRNA	NOVEL	AC096546.1	10210	10129	10129
X43249	N-delta-acetylornithine	rs58603761	2	73726605	a	g	0.7707	0.0098	0.761	0.7806	0.4207	0.0394	1.16e-26	++	291	1.01737	0.2194	-0.4569	0.05595	1.616e-13	310	0.998423	0.239	-0.3853	0.0554	1.663e-10	272	0.9987	2:73854394	ENSEMBL	73715706	73715787	-	ENSG00000221087.1	miRNA	NOVEL	AC096546.1	10899	10818	10818
X43249	N-delta-acetylornithine	rs1403284	2	73726662	a	g	0.2258	0.0096	0.2161	0.2353	-0.4338	0.0395	4.428e-28	--	291	1.01737	0.2161	-0.4568	0.05607	1.796e-13	310	0.99832	0.2353	-0.4111	0.0556	1.705e-11	272	0.9982	2:73854394	ENSEMBL	73715706	73715787	-	ENSG00000221087.1	miRNA	NOVEL	AC096546.1	10956	10875	10875
X43249	N-delta-acetylornithine	rs10189578	2	73728609	a	c	0.3737	0.0123	0.3613	0.386	-0.27	0.0375	5.674e-13	--	291	1.01737	0.3613	-0.2834	0.05306	3.615e-07	310	0.997777	0.386	-0.2567	0.05289	3.49e-06	272	0.99791	2:73854394	ENSEMBL	73715706	73715787	-	ENSG00000221087.1	miRNA	NOVEL	AC096546.1	12903	12822	12822
X43249	N-delta-acetylornithine	rs7607014	2	73730174	a	g	0.7689	0.0116	0.7574	0.7806	0.4201	0.0394	1.432e-26	++	291	1.01737	0.2194	-0.4569	0.05595	1.616e-13	310	0.99808	0.2426	-0.3839	0.05542	1.919e-10	272	0.99778	2:73854394	ENSEMBL	73715706	73715787	-	ENSG00000221087.1	miRNA	NOVEL	AC096546.1	14468	14387	14387
X43249	N-delta-acetylornithine	rs7588169	2	73732096	c	g	0.2311	0.0116	0.2194	0.2426	-0.4201	0.0394	1.432e-26	--	291	1.01737	0.2194	-0.4569	0.05595	1.616e-13	310	0.998507	0.2426	-0.3839	0.05542	1.919e-10	272	0.99788	2:73854394	ENSEMBL	73715706	73715787	-	ENSG00000221087.1	miRNA	NOVEL	AC096546.1	16390	16309	16309
X44878	methionine sulfone	rs13400985	2	73733071	a	g	0.7719	0.0114	0.761	0.7839	0.131	0.0204	1.463e-10	++	291	0.999067	0.2161	-0.1514	0.02956	9.777e-07	310	0.998717	0.239	-0.1123	0.02829	0.0001198	272	0.99803	2:73837955	ENSEMBL	73715706	73715787	-	ENSG00000221087.1	miRNA	NOVEL	AC096546.1	17365	17284	17284
X43249	N-delta-acetylornithine	rs13400985	2	73733071	a	g	0.7724	0.0114	0.761	0.7839	0.4329	0.0395	5.742e-28	++	291	1.01737	0.2161	-0.4568	0.05607	1.796e-13	310	0.998717	0.239	-0.4094	0.05562	2.015e-11	272	0.99803	2:73854394	ENSEMBL	73715706	73715787	-	ENSG00000221087.1	miRNA	NOVEL	AC096546.1	17365	17284	17284
X43249	N-delta-acetylornithine	rs9753079	2	73733313	t	c	0.2311	0.0116	0.2194	0.2426	-0.4201	0.0394	1.432e-26	--	291	1.01737	0.2194	-0.4569	0.05595	1.616e-13	310	0.99867	0.2426	-0.3839	0.05542	1.919e-10	272	0.99783	2:73854394	ENSEMBL	73715706	73715787	-	ENSG00000221087.1	miRNA	NOVEL	AC096546.1	17607	17526	17526
X43249	N-delta-acetylornithine	rs11693586	2	73733867	t	c	0.2249	0.0146	0.2097	0.239	-0.4347	0.04	1.724e-27	--	291	1.01737	0.2097	-0.4619	0.05762	3.751e-13	310	0.997	0.239	-0.4094	0.05562	2.015e-11	272	0.99523	2:73854394	ENSEMBL	73715706	73715787	-	ENSG00000221087.1	miRNA	NOVEL	AC096546.1	18161	18080	18080
X43249	N-delta-acetylornithine	rs11693588	2	73733875	t	c	0.2249	0.0146	0.2097	0.239	-0.4347	0.04	1.724e-27	--	291	1.01737	0.2097	-0.4619	0.05762	3.751e-13	310	0.99877	0.239	-0.4094	0.05562	2.015e-11	272	0.99776	2:73854394	ENSEMBL	73715706	73715787	-	ENSG00000221087.1	miRNA	NOVEL	AC096546.1	18169	18088	18088
X43249	N-delta-acetylornithine	rs13385564	2	73734130	a	t	0.7751	0.0146	0.761	0.7903	0.4347	0.04	1.724e-27	++	291	1.01737	0.2097	-0.4619	0.05762	3.751e-13	310	0.994523	0.239	-0.4094	0.05562	2.015e-11	272	0.99401	2:73854394	ENSEMBL	73715706	73715787	-	ENSG00000221087.1	miRNA	NOVEL	AC096546.1	18424	18343	18343
X43249	N-delta-acetylornithine	rs13411311	2	73734133	a	g	0.2249	0.0146	0.2097	0.239	-0.4347	0.04	1.724e-27	--	291	1.01737	0.2097	-0.4619	0.05762	3.751e-13	310	0.99441	0.239	-0.4094	0.05562	2.015e-11	272	0.99397	2:73854394	ENSEMBL	73715706	73715787	-	ENSG00000221087.1	miRNA	NOVEL	AC096546.1	18427	18346	18346
X43249	N-delta-acetylornithine	rs7606483	2	73735674	a	g	0.6197	0.0093	0.6103	0.629	0.2728	0.0375	3.305e-13	++	291	1.01737	0.371	-0.2862	0.0528	2.506e-07	310	0.99854	0.3897	-0.2593	0.05319	3.189e-06	272	0.99715	2:73854394	ENSEMBL	73715706	73715787	-	ENSG00000221087.1	miRNA	NOVEL	AC096546.1	19968	19887	19887
X44878	methionine sulfone	rs6708766	2	73737204	a	t	0.7719	0.0114	0.761	0.7839	0.131	0.0204	1.463e-10	++	291	0.999067	0.2161	-0.1514	0.02956	9.777e-07	310	0.99758	0.239	-0.1123	0.02829	0.0001198	272	0.99794	2:73837955	ENSEMBL	73715706	73715787	-	ENSG00000221087.1	miRNA	NOVEL	AC096546.1	21498	21417	21417
X43249	N-delta-acetylornithine	rs6708766	2	73737204	a	t	0.7724	0.0114	0.761	0.7839	0.4329	0.0395	5.742e-28	++	291	1.01737	0.2161	-0.4568	0.05607	1.796e-13	310	0.99758	0.239	-0.4094	0.05562	2.015e-11	272	0.99794	2:73854394	ENSEMBL	73715706	73715787	-	ENSG00000221087.1	miRNA	NOVEL	AC096546.1	21498	21417	21417
X43249	N-delta-acetylornithine	rs1589576	2	73738804	a	g	0.8177	0.0016	0.8162	0.8194	0.3947	0.0463	1.545e-17	++	291	1.01737	0.1806	-0.3836	0.06854	1.099e-07	310	0.99746	0.1838	-0.4041	0.06282	2.327e-09	272	0.99998	2:73854394	ENSEMBL	73715706	73715787	-	ENSG00000221087.1	miRNA	NOVEL	AC096546.1	23098	23017	23017
X43249	N-delta-acetylornithine	rs10865398	2	73741497	t	g	0.3755	0.0142	0.3613	0.3897	-0.2714	0.0376	5.038e-13	--	291	1.01737	0.3613	-0.2834	0.05306	3.615e-07	310	0.998953	0.3897	-0.2593	0.05319	3.189e-06	272	0.9976	2:73854394	ENSEMBL	73715706	73715787	-	ENSG00000221087.1	miRNA	NOVEL	AC096546.1	25791	25710	25710
X43249	N-delta-acetylornithine	rs9309473	2	73743982	a	g	0.7727	0.0079	0.7647	0.7806	0.4385	0.0393	6.898e-29	++	291	1.01737	0.2194	-0.4658	0.05559	4.851e-14	310	0.99974	0.2353	-0.4111	0.0556	1.705e-11	272	1	2:73854394	ENSEMBL	73715706	73715787	-	ENSG00000221087.1	miRNA	NOVEL	AC096546.1	28276	28195	28195
X43249	N-delta-acetylornithine	rs6711033	2	73746643	t	c	0.7674	0.01	0.7574	0.7774	0.4247	0.0392	2.358e-27	++	291	1.01737	0.2226	-0.466	0.05548	4.31e-14	310	0.99988	0.2426	-0.3836	0.0554	1.945e-10	272	0.99996	2:73854394	ENSEMBL	73715706	73715787	-	ENSG00000221087.1	miRNA	NOVEL	AC096546.1	30937	30856	30856
X43249	N-delta-acetylornithine	rs11884776	2	73746923	t	c	0.2249	0.0146	0.2097	0.239	-0.4347	0.04	1.732e-27	--	291	1.01737	0.2097	-0.4619	0.05762	3.751e-13	310	0.999997	0.239	-0.4093	0.05561	2.019e-11	272	1	2:73854394	ENSEMBL	73715706	73715787	-	ENSG00000221087.1	miRNA	NOVEL	AC096546.1	31217	31136	31136
X43249	N-delta-acetylornithine	rs10170849	2	73747932	a	g	0.2283	0.0148	0.2129	0.2426	-0.4212	0.0399	4.696e-26	--	291	1.01737	0.2129	-0.4616	0.05749	3.478e-13	310	0.999867	0.2426	-0.3836	0.0554	1.945e-10	272	0.99989	2:73854394	ENSEMBL	73715706	73715787	-	ENSG00000221087.1	miRNA	NOVEL	AC096546.1	32226	32145	32145
X43249	N-delta-acetylornithine	rs62153182	2	73748845	c	g	0.8219	0.0064	0.8162	0.829	0.3848	0.0468	1.974e-16	++	291	1.01737	0.171	-0.3608	0.07014	8.827e-07	310	0.998017	0.1838	-0.4041	0.06282	2.327e-09	272	0.99793	2:73854394	ENSEMBL	73715706	73715787	-	ENSG00000221087.1	miRNA	NOVEL	AC096546.1	33139	33058	33058
X43249	N-delta-acetylornithine	rs13392691	2	73748980	a	g	0.2249	0.0146	0.2097	0.239	-0.4347	0.04	1.732e-27	--	291	1.01737	0.2097	-0.4619	0.05762	3.751e-13	310	0.999833	0.239	-0.4093	0.05561	2.019e-11	272	0.99982	2:73854394	ENSEMBL	73715706	73715787	-	ENSG00000221087.1	miRNA	NOVEL	AC096546.1	33274	33193	33193
X43249	N-delta-acetylornithine	rs6719753	2	73749054	t	g	0.7703	0.0132	0.7574	0.7839	0.4262	0.0397	7.597e-27	++	291	1.01737	0.2161	-0.4713	0.05701	9.194e-14	310	0.999667	0.2426	-0.3836	0.0554	1.945e-10	272	0.99967	2:73854394	ENSEMBL	73715706	73715787	-	ENSG00000221087.1	miRNA	NOVEL	AC096546.1	33348	33267	33267
X43249	N-delta-acetylornithine	rs7567585	2	73751966	a	g	0.2326	0.01	0.2226	0.2426	-0.4247	0.0392	2.358e-27	--	291	1.01737	0.2226	-0.466	0.05548	4.31e-14	310	0.999503	0.2426	-0.3836	0.0554	1.945e-10	272	0.99958	2:73854394	ENSEMBL	73715706	73715787	-	ENSG00000221087.1	miRNA	NOVEL	AC096546.1	36260	36179	36179
X43249	N-delta-acetylornithine	rs10469966	2	73752368	a	g	0.2582	0.01	0.2484	0.2684	-0.3925	0.0399	7.64e-23	--	291	1.01737	0.2484	-0.3946	0.05587	6.852e-11	310	0.94878	0.2684	-0.3904	0.05699	2.845e-10	272	0.98227	2:73854394	ENSEMBL	73715706	73715787	-	ENSG00000221087.1	miRNA	NOVEL	AC096546.1	36662	36581	36581
X43249	N-delta-acetylornithine	rs13409668	2	73753187	t	c	0.2283	0.0148	0.2129	0.2426	-0.4212	0.0399	4.696e-26	--	291	1.01737	0.2129	-0.4616	0.05749	3.478e-13	310	0.9995	0.2426	-0.3836	0.0554	1.945e-10	272	0.99952	2:73854394	ENSEMBL	73715706	73715787	-	ENSG00000221087.1	miRNA	NOVEL	AC096546.1	37481	37400	37400
X43249	N-delta-acetylornithine	rs7566385	2	73756817	t	g	0.2264	0.013	0.2129	0.239	-0.4198	0.04	8.516e-26	--	291	1.01737	0.2129	-0.4616	0.05749	3.478e-13	310	0.99902	0.239	-0.3807	0.05563	2.946e-10	272	0.99867	2:73854394	ENSEMBL	73715706	73715787	-	ENSG00000221087.1	miRNA	NOVEL	AC096546.1	41111	41030	41030
X43249	N-delta-acetylornithine	rs2421552	2	73758803	t	c	0.2229	0.0128	0.2097	0.2353	-0.4333	0.0401	3.317e-27	--	291	1.01737	0.2097	-0.4619	0.05762	3.751e-13	310	0.989853	0.2353	-0.4064	0.05586	3.157e-11	272	0.99452	2:73854394	ENSEMBL	73715706	73715787	-	ENSG00000221087.1	miRNA	NOVEL	AC096546.1	43097	43016	43016
X43249	N-delta-acetylornithine	rs11688718	2	73760939	t	c	0.3741	0.0158	0.3581	0.3897	-0.2737	0.0376	3.352e-13	--	291	1.01737	0.3581	-0.2881	0.05352	2.972e-07	310	0.998247	0.3897	-0.2597	0.05284	2.678e-06	272	0.99847	2:73854394	ENSEMBL	73715706	73715787	-	ENSG00000221087.1	miRNA	NOVEL	AC096546.1	45233	45152	45152
X43249	N-delta-acetylornithine	rs10199224	2	73761446	c	g	0.7751	0.0146	0.761	0.7903	0.4347	0.04	1.732e-27	++	291	1.01737	0.2097	-0.4619	0.05762	3.751e-13	310	0.99892	0.239	-0.4093	0.05561	2.019e-11	272	0.99894	2:73854394	ENSEMBL	73715706	73715787	-	ENSG00000221087.1	miRNA	NOVEL	AC096546.1	45740	45659	45659
X43249	N-delta-acetylornithine	rs3738848	2	73761881	a	g	0.2297	0.0132	0.2161	0.2426	-0.4262	0.0397	7.597e-27	--	291	1.01737	0.2161	-0.4713	0.05701	9.194e-14	310	0.998873	0.2426	-0.3836	0.0554	1.945e-10	272	0.99893	2:73854394	ENSEMBL	73715706	73715787	-	ENSG00000221087.1	miRNA	NOVEL	AC096546.1	46175	46094	46094
X43249	N-delta-acetylornithine	rs10178678	2	73762236	a	g	0.7737	0.013	0.761	0.7871	0.4395	0.0398	2.753e-28	++	291	1.01737	0.2129	-0.4714	0.05713	1.003e-13	310	0.99882	0.239	-0.4093	0.05561	2.019e-11	272	0.99891	2:73854394	ENSEMBL	73715706	73715787	-	ENSG00000221087.1	miRNA	NOVEL	AC096546.1	46530	46449	46449
X43249	N-delta-acetylornithine	rs62153183	2	73763366	a	g	0.8177	0.0016	0.8162	0.8194	0.3947	0.0463	1.545e-17	++	291	1.01737	0.1806	-0.3836	0.06854	1.099e-07	310	0.996853	0.1838	-0.4041	0.06282	2.327e-09	272	0.9979	2:73854394	ENSEMBL	73715706	73715787	-	ENSG00000221087.1	miRNA	NOVEL	AC096546.1	47660	47579	47579
X43249	N-delta-acetylornithine	rs74523560	2	73764185	t	c	0.1781	0.0064	0.171	0.1838	-0.3848	0.0468	1.974e-16	--	291	1.01737	0.171	-0.3608	0.07014	8.827e-07	310	0.99686	0.1838	-0.4041	0.06282	2.327e-09	272	0.99794	2:73854394	ENSEMBL	73715706	73715787	-	ENSG00000221087.1	miRNA	NOVEL	AC096546.1	48479	48398	48398
X43249	N-delta-acetylornithine	rs6729468	2	73765253	a	c	0.3839	0.0096	0.3742	0.3934	-0.2609	0.0375	3.489e-12	--	291	1.01737	0.3742	-0.2738	0.05338	9.47e-07	310	0.997	0.3934	-0.2483	0.0527	6.344e-06	272	0.99846	2:73854394	ENSEMBL	73715706	73715787	-	ENSG00000221087.1	miRNA	NOVEL	AC096546.1	49547	49466	49466
X43249	N-delta-acetylornithine	rs6744697	2	73765438	t	c	0.6161	0.0096	0.6066	0.6258	0.2609	0.0375	3.489e-12	++	291	1.01737	0.3742	-0.2738	0.05338	9.47e-07	310	0.996983	0.3934	-0.2483	0.0527	6.344e-06	272	0.99845	2:73854394	ENSEMBL	73715706	73715787	-	ENSG00000221087.1	miRNA	NOVEL	AC096546.1	49732	49651	49651
X43249	N-delta-acetylornithine	rs6704782	2	73766454	a	t	0.7724	0.0114	0.761	0.7839	0.4329	0.0395	5.767e-28	++	291	1.01737	0.2161	-0.4568	0.05607	1.796e-13	310	0.99912	0.239	-0.4093	0.05561	2.019e-11	272	0.99918	2:73854394	ENSEMBL	73715706	73715787	-	ENSG00000221087.1	miRNA	NOVEL	AC096546.1	50748	50667	50667
X43249	N-delta-acetylornithine	rs78492200	2	73768232	t	g	0.7674	0.01	0.7574	0.7774	0.4247	0.0392	2.358e-27	++	291	1.01737	0.2226	-0.466	0.05548	4.31e-14	310	0.99914	0.2426	-0.3836	0.0554	1.945e-10	272	0.99934	2:73854394	ENSEMBL	73715706	73715787	-	ENSG00000221087.1	miRNA	NOVEL	AC096546.1	52526	52445	52445
X43249	N-delta-acetylornithine	rs13386124	2	73771695	c	g	0.3804	0.0093	0.371	0.3897	-0.2669	0.0373	7.865e-13	--	291	1.01737	0.371	-0.2862	0.0528	2.506e-07	310	0.99831	0.3897	-0.2477	0.05257	6.362e-06	272	0.99931	2:73854394	ENSEMBL	73715706	73715787	-	ENSG00000221087.1	miRNA	NOVEL	AC096546.1	55989	55908	55908
X43249	N-delta-acetylornithine	rs6757996	2	73772251	a	g	0.3739	0.0123	0.3613	0.386	-0.2707	0.0377	6.839e-13	--	291	1.01737	0.3613	-0.283	0.05392	5.514e-07	310	0.998493	0.386	-0.259	0.05271	2.701e-06	272	0.99948	2:73854394	ENSEMBL	73715706	73715787	-	ENSG00000221087.1	miRNA	NOVEL	AC096546.1	56545	56464	56464
X43249	N-delta-acetylornithine	rs10496193	2	73773503	a	g	0.226	0.018	0.2065	0.2426	-0.4167	0.0407	1.314e-24	--	291	1.01737	0.2065	-0.4554	0.05996	3.843e-12	310	0.986923	0.2426	-0.3836	0.0554	1.945e-10	272	0.99968	2:73854394	ENSEMBL	73715706	73715787	-	ENSG00000221087.1	miRNA	NOVEL	AC096546.1	57797	57716	57716
X43249	N-delta-acetylornithine	rs11689588	2	73773691	a	g	0.7708	0.0098	0.761	0.7806	0.4376	0.0393	9.008e-29	++	291	1.01737	0.2194	-0.4658	0.05559	4.851e-14	310	0.999077	0.239	-0.4093	0.05561	2.019e-11	272	0.99965	2:73854394	ENSEMBL	73715706	73715787	-	ENSG00000221087.1	miRNA	NOVEL	AC096546.1	57985	57904	57904
X43249	N-delta-acetylornithine	rs62153184	2	73773869	c	g	0.373	0.0174	0.3548	0.3897	-0.252	0.0379	3.086e-11	--	291	1.01737	0.3548	-0.2567	0.05481	6.566e-06	310	0.987203	0.3897	-0.2477	0.05257	6.362e-06	272	0.99971	2:73854394	ENSEMBL	73715706	73715787	-	ENSG00000221087.1	miRNA	NOVEL	AC096546.1	58163	58082	58082
X43249	N-delta-acetylornithine	rs11126402	2	73776582	c	g	0.3804	0.0093	0.371	0.3897	-0.2669	0.0373	7.865e-13	--	291	1.01737	0.371	-0.2862	0.0528	2.506e-07	310	0.995233	0.3897	-0.2477	0.05257	6.362e-06	272	0.99888	2:73854394	ENSEMBL	73715706	73715787	-	ENSG00000221087.1	miRNA	NOVEL	AC096546.1	60876	60795	60795
X43249	N-delta-acetylornithine	rs11679594	2	73779507	a	g	0.1809	0.0032	0.1774	0.1838	-0.3907	0.0465	4.171e-17	--	291	1.01737	0.1774	-0.3745	0.06905	2.471e-07	310	0.992257	0.1838	-0.4041	0.06282	2.327e-09	272	0.99759	2:73854394	HAVANA	73612886	73837920	+	ENSG00000116127.13	protein_coding	KNOWN	ALMS1	166621	58413	58413
X43249	N-delta-acetylornithine	rs6740766	2	73780913	a	g	0.7727	0.0079	0.7647	0.7806	0.4385	0.0393	6.898e-29	++	291	1.01737	0.2194	-0.4658	0.05559	4.851e-14	310	0.99566	0.2353	-0.4111	0.0556	1.705e-11	272	0.99975	2:73854394	HAVANA	73612886	73837920	+	ENSG00000116127.13	protein_coding	KNOWN	ALMS1	168027	57007	57007
X43249	N-delta-acetylornithine	rs13431267	2	73782200	a	g	0.7727	0.0079	0.7647	0.7806	0.4385	0.0393	6.898e-29	++	291	1.01737	0.2194	-0.4658	0.05559	4.851e-14	310	0.996323	0.2353	-0.4111	0.0556	1.705e-11	272	0.99973	2:73854394	HAVANA	73612886	73837920	+	ENSG00000116127.13	protein_coding	KNOWN	ALMS1	169314	55720	55720
X43249	N-delta-acetylornithine	rs11686019	2	73783910	a	g	0.2308	0.0082	0.2226	0.239	-0.4256	0.0392	1.86e-27	--	291	1.01737	0.2226	-0.466	0.05548	4.31e-14	310	0.996563	0.239	-0.3853	0.0554	1.663e-10	272	0.99996	2:73854394	HAVANA	73612886	73837920	+	ENSG00000116127.13	protein_coding	KNOWN	ALMS1	171024	54010	54010
X43249	N-delta-acetylornithine	rs10207220	2	73785046	c	g	0.2258	0.0096	0.2161	0.2353	-0.4338	0.0395	4.428e-28	--	291	1.01737	0.2161	-0.4568	0.05607	1.796e-13	310	0.999813	0.2353	-0.4111	0.0556	1.705e-11	272	0.99999	2:73854394	HAVANA	73612886	73837920	+	ENSG00000116127.13	protein_coding	KNOWN	ALMS1	172160	52874	52874
X43249	N-delta-acetylornithine	rs6546847	2	73785358	a	g	0.7692	0.0082	0.761	0.7774	0.4256	0.0392	1.86e-27	++	291	1.01737	0.2226	-0.466	0.05548	4.31e-14	310	0.999983	0.239	-0.3853	0.0554	1.663e-10	272	1	2:73854394	HAVANA	73612886	73837920	+	ENSG00000116127.13	protein_coding	KNOWN	ALMS1	172472	52562	52562
X43249	N-delta-acetylornithine	rs10169213	2	73787234	c	g	0.2273	0.0079	0.2194	0.2353	-0.4385	0.0393	6.898e-29	--	291	1.01737	0.2194	-0.4658	0.05559	4.851e-14	310	0.999817	0.2353	-0.4111	0.0556	1.705e-11	272	0.99996	2:73854394	HAVANA	73612886	73837920	+	ENSG00000116127.13	protein_coding	KNOWN	ALMS1	174348	50686	50686
X43249	N-delta-acetylornithine	rs62149774	2	73787652	a	g	0.1795	0.0048	0.1742	0.1838	-0.3889	0.0466	7.644e-17	--	291	1.01737	0.1742	-0.3702	0.06965	4.062e-07	310	0.99802	0.1838	-0.4041	0.06282	2.327e-09	272	0.99839	2:73854394	HAVANA	73612886	73837920	+	ENSG00000116127.13	protein_coding	KNOWN	ALMS1	174766	50268	50268
X43249	N-delta-acetylornithine	rs7604682	2	73788026	a	g	0.2279	0.0114	0.2161	0.239	-0.4271	0.0397	5.986e-27	--	291	1.01737	0.2161	-0.4713	0.05701	9.194e-14	310	0.999677	0.239	-0.3853	0.0554	1.663e-10	272	0.99991	2:73854394	HAVANA	73612886	73837920	+	ENSG00000116127.13	protein_coding	KNOWN	ALMS1	175140	49894	49894
X43249	N-delta-acetylornithine	rs7580750	2	73788126	a	g	0.7692	0.0082	0.761	0.7774	0.4256	0.0392	1.86e-27	++	291	1.01737	0.2226	-0.466	0.05548	4.31e-14	310	0.999757	0.239	-0.3853	0.0554	1.663e-10	272	0.99995	2:73854394	HAVANA	73612886	73837920	+	ENSG00000116127.13	protein_coding	KNOWN	ALMS1	175240	49794	49794
X43249	N-delta-acetylornithine	rs6735946	2	73790058	a	g	0.7727	0.0079	0.7647	0.7806	0.4385	0.0393	6.898e-29	++	291	1.01737	0.2194	-0.4658	0.05559	4.851e-14	310	0.996757	0.2353	-0.4111	0.0556	1.705e-11	272	0.9998	2:73854394	HAVANA	73612886	73837920	+	ENSG00000116127.13	protein_coding	KNOWN	ALMS1	177172	47862	47862
X43249	N-delta-acetylornithine	rs17009149	2	73790368	t	c	0.7727	0.0079	0.7647	0.7806	0.4385	0.0393	6.898e-29	++	291	1.01737	0.2194	-0.4658	0.05559	4.851e-14	310	0.99676	0.2353	-0.4111	0.0556	1.705e-11	272	0.99979	2:73854394	HAVANA	73612886	73837920	+	ENSG00000116127.13	protein_coding	KNOWN	ALMS1	177482	47552	47552
X43249	N-delta-acetylornithine	rs79799178	2	73791235	a	g	0.8205	0.0048	0.8162	0.8258	0.3889	0.0466	7.644e-17	++	291	1.01737	0.1742	-0.3702	0.06965	4.062e-07	310	0.994403	0.1838	-0.4041	0.06282	2.327e-09	272	0.99836	2:73854394	HAVANA	73612886	73837920	+	ENSG00000116127.13	protein_coding	KNOWN	ALMS1	178349	46685	46685
X43249	N-delta-acetylornithine	rs7566315	2	73791808	t	c	0.3751	0.0073	0.3677	0.3824	-0.2797	0.0376	9.775e-14	--	291	1.01737	0.3677	-0.2908	0.05324	2.067e-07	310	0.99554	0.3824	-0.2687	0.05304	1.401e-06	272	0.99819	2:73854394	HAVANA	73612886	73837920	+	ENSG00000116127.13	protein_coding	KNOWN	ALMS1	178922	46112	46112
X43249	N-delta-acetylornithine	rs10190002	2	73794054	t	c	0.3751	0.0073	0.3677	0.3824	-0.2797	0.0376	9.775e-14	--	291	1.01737	0.3677	-0.2908	0.05324	2.067e-07	310	0.997593	0.3824	-0.2687	0.05304	1.401e-06	272	0.9981	2:73854394	HAVANA	73612886	73837920	+	ENSG00000116127.13	protein_coding	KNOWN	ALMS1	181168	43866	43866
X43249	N-delta-acetylornithine	rs10198549	2	73794404	a	g	0.7727	0.0079	0.7647	0.7806	0.4385	0.0393	6.898e-29	++	291	1.01737	0.2194	-0.4658	0.05559	4.851e-14	310	0.99958	0.2353	-0.4111	0.0556	1.705e-11	272	0.99956	2:73854394	HAVANA	73612886	73837920	+	ENSG00000116127.13	protein_coding	KNOWN	ALMS1	181518	43516	43516
X43249	N-delta-acetylornithine	rs62149777	2	73795364	a	g	0.1823	0.0016	0.1806	0.1838	-0.3947	0.0463	1.545e-17	--	291	1.01737	0.1806	-0.3836	0.06854	1.099e-07	310	0.997873	0.1838	-0.4041	0.06282	2.327e-09	272	0.99903	2:73854394	HAVANA	73612886	73837920	+	ENSG00000116127.13	protein_coding	KNOWN	ALMS1	182478	42556	42556
X43249	N-delta-acetylornithine	rs9653557	2	73795962	a	c	0.7742	0.0096	0.7647	0.7839	0.4338	0.0395	4.428e-28	++	291	1.01737	0.2161	-0.4568	0.05607	1.796e-13	310	0.999603	0.2353	-0.4111	0.0556	1.705e-11	272	0.99994	2:73854394	HAVANA	73612886	73837920	+	ENSG00000116127.13	protein_coding	KNOWN	ALMS1	183076	41958	41958
X43249	N-delta-acetylornithine	rs10181563	2	73796173	t	g	0.223	0.0128	0.2097	0.2353	-0.4356	0.04	1.328e-27	--	291	1.01737	0.2097	-0.4619	0.05762	3.751e-13	310	0.999597	0.2353	-0.4111	0.0556	1.705e-11	272	0.99994	2:73854394	HAVANA	73612886	73837920	+	ENSG00000116127.13	protein_coding	KNOWN	ALMS1	183287	41747	41747
X43249	N-delta-acetylornithine	rs11126403	2	73796923	a	g	0.7707	0.0098	0.761	0.7806	0.4207	0.0394	1.16e-26	++	291	1.01737	0.2194	-0.4569	0.05595	1.616e-13	310	0.999507	0.239	-0.3853	0.0554	1.663e-10	272	0.99988	2:73854394	HAVANA	73612886	73837920	+	ENSG00000116127.13	protein_coding	KNOWN	ALMS1	184037	40997	40997
X43249	N-delta-acetylornithine	rs11126404	2	73796924	a	t	0.2293	0.0098	0.2194	0.239	-0.4207	0.0394	1.16e-26	--	291	1.01737	0.2194	-0.4569	0.05595	1.616e-13	310	0.999507	0.239	-0.3853	0.0554	1.663e-10	272	0.99988	2:73854394	HAVANA	73612886	73837920	+	ENSG00000116127.13	protein_coding	KNOWN	ALMS1	184038	40996	40996
X43249	N-delta-acetylornithine	rs10185080	2	73797507	a	c	0.223	0.0128	0.2097	0.2353	-0.4356	0.04	1.328e-27	--	291	1.01737	0.2097	-0.4619	0.05762	3.751e-13	310	0.999573	0.2353	-0.4111	0.0556	1.705e-11	272	0.99994	2:73854394	HAVANA	73612886	73837920	+	ENSG00000116127.13	protein_coding	KNOWN	ALMS1	184621	40413	40413
X43249	N-delta-acetylornithine	rs10197755	2	73797623	a	t	0.223	0.0128	0.2097	0.2353	-0.4356	0.04	1.328e-27	--	291	1.01737	0.2097	-0.4619	0.05762	3.751e-13	310	0.99957	0.2353	-0.4111	0.0556	1.705e-11	272	0.99994	2:73854394	HAVANA	73612886	73837920	+	ENSG00000116127.13	protein_coding	KNOWN	ALMS1	184737	40297	40297
X43249	N-delta-acetylornithine	rs7583255	2	73797996	t	g	0.7727	0.0079	0.7647	0.7806	0.4385	0.0393	6.898e-29	++	291	1.01737	0.2194	-0.4658	0.05559	4.851e-14	310	0.999563	0.2353	-0.4111	0.0556	1.705e-11	272	0.99994	2:73854394	HAVANA	73612886	73837920	+	ENSG00000116127.13	protein_coding	KNOWN	ALMS1	185110	39924	39924
X43249	N-delta-acetylornithine	rs7598419	2	73798223	a	g	0.7742	0.0096	0.7647	0.7839	0.4338	0.0395	4.428e-28	++	291	1.01737	0.2161	-0.4568	0.05607	1.796e-13	310	0.999503	0.2353	-0.4111	0.0556	1.705e-11	272	0.99991	2:73854394	HAVANA	73612886	73837920	+	ENSG00000116127.13	protein_coding	KNOWN	ALMS1	185337	39697	39697
X43249	N-delta-acetylornithine	rs7586463	2	73798476	t	c	0.7742	0.0096	0.7647	0.7839	0.4338	0.0395	4.428e-28	++	291	1.01737	0.2161	-0.4568	0.05607	1.796e-13	310	0.99956	0.2353	-0.4111	0.0556	1.705e-11	272	0.99995	2:73854394	HAVANA	73612886	73837920	+	ENSG00000116127.13	protein_coding	KNOWN	ALMS1	185590	39444	39444
X43249	N-delta-acetylornithine	rs1114380	2	73804708	a	g	0.7742	0.0096	0.7647	0.7839	0.4338	0.0395	4.428e-28	++	291	1.01737	0.2161	-0.4568	0.05607	1.796e-13	310	0.999223	0.2353	-0.4111	0.0556	1.705e-11	272	1	2:73854394	HAVANA	73612886	73837920	+	ENSG00000116127.13	protein_coding	KNOWN	ALMS1	191822	33212	33212
X43249	N-delta-acetylornithine	rs6756885	2	73805172	a	g	0.7727	0.0079	0.7647	0.7806	0.4385	0.0393	6.898e-29	++	291	1.01737	0.2194	-0.4658	0.05559	4.851e-14	310	0.99945	0.2353	-0.4111	0.0556	1.705e-11	272	1	2:73854394	HAVANA	73612886	73837920	+	ENSG00000116127.13	protein_coding	KNOWN	ALMS1	192286	32748	32748
X43249	N-delta-acetylornithine	rs10197409	2	73806414	t	c	0.2293	0.0098	0.2194	0.239	-0.4207	0.0394	1.16e-26	--	291	1.01737	0.2194	-0.4569	0.05595	1.616e-13	310	0.99937	0.239	-0.3853	0.0554	1.663e-10	272	0.99984	2:73854394	HAVANA	73612886	73837920	+	ENSG00000116127.13	protein_coding	KNOWN	ALMS1	193528	31506	31506
X43249	N-delta-acetylornithine	rs7424690	2	73806632	t	c	0.7742	0.0096	0.7647	0.7839	0.4338	0.0395	4.428e-28	++	291	1.01737	0.2161	-0.4568	0.05607	1.796e-13	310	0.99948	0.2353	-0.4111	0.0556	1.705e-11	272	1	2:73854394	HAVANA	73612886	73837920	+	ENSG00000116127.13	protein_coding	KNOWN	ALMS1	193746	31288	31288
X43249	N-delta-acetylornithine	rs10169714	2	73808773	t	g	0.7727	0.0079	0.7647	0.7806	0.4385	0.0393	6.898e-29	++	291	1.01737	0.2194	-0.4658	0.05559	4.851e-14	310	0.9995	0.2353	-0.4111	0.0556	1.705e-11	272	1	2:73854394	HAVANA	73612886	73837920	+	ENSG00000116127.13	protein_coding	KNOWN	ALMS1	195887	29147	29147
X43249	N-delta-acetylornithine	rs6745368	2	73809974	t	c	0.2258	0.0096	0.2161	0.2353	-0.4338	0.0395	4.428e-28	--	291	1.01737	0.2161	-0.4568	0.05607	1.796e-13	310	0.999623	0.2353	-0.4111	0.0556	1.705e-11	272	1	2:73854394	HAVANA	73612886	73837920	+	ENSG00000116127.13	protein_coding	KNOWN	ALMS1	197088	27946	27946
X43249	N-delta-acetylornithine	rs7558944	2	73810909	t	g	0.7727	0.0079	0.7647	0.7806	0.4385	0.0393	6.898e-29	++	291	1.01737	0.2194	-0.4658	0.05559	4.851e-14	310	0.999627	0.2353	-0.4111	0.0556	1.705e-11	272	0.99999	2:73854394	HAVANA	73612886	73837920	+	ENSG00000116127.13	protein_coding	KNOWN	ALMS1	198023	27011	27011
X43249	N-delta-acetylornithine	rs13432605	2	73810981	c	g	0.7742	0.0096	0.7647	0.7839	0.4338	0.0395	4.428e-28	++	291	1.01737	0.2161	-0.4568	0.05607	1.796e-13	310	0.99959	0.2353	-0.4111	0.0556	1.705e-11	272	0.99971	2:73854394	HAVANA	73612886	73837920	+	ENSG00000116127.13	protein_coding	KNOWN	ALMS1	198095	26939	26939
X43249	N-delta-acetylornithine	rs9750915	2	73811880	t	c	0.7742	0.0096	0.7647	0.7839	0.4338	0.0395	4.428e-28	++	291	1.01737	0.2161	-0.4568	0.05607	1.796e-13	310	0.999533	0.2353	-0.4111	0.0556	1.705e-11	272	0.99952	2:73854394	HAVANA	73612886	73837920	+	ENSG00000116127.13	protein_coding	KNOWN	ALMS1	198994	26040	26040
X43249	N-delta-acetylornithine	rs9749859	2	73811908	c	g	0.2293	0.0098	0.2194	0.239	-0.4207	0.0394	1.16e-26	--	291	1.01737	0.2194	-0.4569	0.05595	1.616e-13	310	0.99961	0.239	-0.3853	0.0554	1.663e-10	272	0.99997	2:73854394	HAVANA	73612886	73837920	+	ENSG00000116127.13	protein_coding	KNOWN	ALMS1	199022	26012	26012
X43249	N-delta-acetylornithine	rs62149781	2	73812623	a	c	0.777	0.0128	0.7647	0.7903	0.4356	0.04	1.328e-27	++	291	1.01737	0.2097	-0.4619	0.05762	3.751e-13	310	0.999673	0.2353	-0.4111	0.0556	1.705e-11	272	0.99985	2:73854394	HAVANA	73612886	73837920	+	ENSG00000116127.13	protein_coding	KNOWN	ALMS1	199737	25297	25297
X43249	N-delta-acetylornithine	rs10170786	2	73812988	t	c	0.2264	0.013	0.2129	0.239	-0.422	0.0399	3.71e-26	--	291	1.01737	0.2129	-0.4616	0.05749	3.478e-13	310	0.99945	0.239	-0.3853	0.0554	1.663e-10	272	0.99995	2:73854394	HAVANA	73612886	73837920	+	ENSG00000116127.13	protein_coding	KNOWN	ALMS1	200102	24932	24932
X43249	N-delta-acetylornithine	rs10173534	2	73813432	t	c	0.2258	0.0096	0.2161	0.2353	-0.4338	0.0395	4.428e-28	--	291	1.01737	0.2161	-0.4568	0.05607	1.796e-13	310	0.999743	0.2353	-0.4111	0.0556	1.705e-11	272	0.99999	2:73854394	HAVANA	73612886	73837920	+	ENSG00000116127.13	protein_coding	KNOWN	ALMS1	200546	24488	24488
X43249	N-delta-acetylornithine	rs7609249	2	73813820	a	g	0.3769	0.0091	0.3677	0.386	-0.2747	0.0375	2.222e-13	--	291	1.01737	0.3677	-0.2908	0.05324	2.067e-07	310	0.99814	0.386	-0.259	0.05271	2.701e-06	272	0.99878	2:73854394	HAVANA	73612886	73837920	+	ENSG00000116127.13	protein_coding	KNOWN	ALMS1	200934	24100	24100
X43249	N-delta-acetylornithine	rs7582606	2	73813945	a	g	0.7742	0.0096	0.7647	0.7839	0.4338	0.0395	4.428e-28	++	291	1.01737	0.2161	-0.4568	0.05607	1.796e-13	310	0.999793	0.2353	-0.4111	0.0556	1.705e-11	272	0.99999	2:73854394	HAVANA	73612886	73837920	+	ENSG00000116127.13	protein_coding	KNOWN	ALMS1	201059	23975	23975
X43249	N-delta-acetylornithine	rs6743576	2	73814333	a	g	0.3769	0.0091	0.3677	0.386	-0.2747	0.0375	2.222e-13	--	291	1.01737	0.3677	-0.2908	0.05324	2.067e-07	310	0.998203	0.386	-0.259	0.05271	2.701e-06	272	0.99877	2:73854394	HAVANA	73612886	73837920	+	ENSG00000116127.13	protein_coding	KNOWN	ALMS1	201447	23587	23587
X43249	N-delta-acetylornithine	rs11903916	2	73815328	a	g	0.2279	0.0114	0.2161	0.239	-0.4271	0.0397	5.986e-27	--	291	1.01737	0.2161	-0.4713	0.05701	9.194e-14	310	0.999807	0.239	-0.3853	0.0554	1.663e-10	272	1	2:73854394	HAVANA	73612886	73837920	+	ENSG00000116127.13	protein_coding	KNOWN	ALMS1	202442	22592	22592
X43249	N-delta-acetylornithine	rs6722867	2	73816285	a	g	0.6231	0.0091	0.614	0.6323	0.2747	0.0375	2.222e-13	++	291	1.01737	0.3677	-0.2908	0.05324	2.067e-07	310	0.998047	0.386	-0.259	0.05271	2.701e-06	272	0.99852	2:73854394	HAVANA	73612886	73837920	+	ENSG00000116127.13	protein_coding	KNOWN	ALMS1	203399	21635	21635
X43249	N-delta-acetylornithine	rs2421555	2	73816955	a	g	0.2293	0.0098	0.2194	0.239	-0.4207	0.0394	1.16e-26	--	291	1.01737	0.2194	-0.4569	0.05595	1.616e-13	310	0.99974	0.239	-0.3853	0.0554	1.663e-10	272	0.99997	2:73854394	HAVANA	73612886	73837920	+	ENSG00000116127.13	protein_coding	KNOWN	ALMS1	204069	20965	20965
X43249	N-delta-acetylornithine	rs7603647	2	73817238	a	g	0.223	0.0128	0.2097	0.2353	-0.4356	0.04	1.328e-27	--	291	1.01737	0.2097	-0.4619	0.05762	3.751e-13	310	0.999923	0.2353	-0.4111	0.0556	1.705e-11	272	1	2:73854394	HAVANA	73612886	73837920	+	ENSG00000116127.13	protein_coding	KNOWN	ALMS1	204352	20682	20682
X43249	N-delta-acetylornithine	rs7607892	2	73818707	t	c	0.223	0.0128	0.2097	0.2353	-0.4356	0.04	1.328e-27	--	291	1.01737	0.2097	-0.4619	0.05762	3.751e-13	310	0.999913	0.2353	-0.4111	0.0556	1.705e-11	272	1	2:73854394	HAVANA	73612886	73837920	+	ENSG00000116127.13	protein_coding	KNOWN	ALMS1	205821	19213	19213
X43249	N-delta-acetylornithine	rs13391552	2	73818936	a	g	0.223	0.0128	0.2097	0.2353	-0.4356	0.04	1.328e-27	--	291	1.01737	0.2097	-0.4619	0.05762	3.751e-13	310	1	0.2353	-0.4111	0.0556	1.705e-11	272	1	2:73854394	HAVANA	73612886	73837920	+	ENSG00000116127.13	protein_coding	KNOWN	ALMS1	206050	18984	18984
X43249	N-delta-acetylornithine	rs62149782	2	73819028	c	g	0.1914	0.0039	0.1871	0.1949	-0.3688	0.0458	8.311e-16	--	291	1.01737	0.1871	-0.3816	0.06807	1.052e-07	310	0.96303	0.1949	-0.3582	0.06195	5.417e-08	272	0.99256	2:73854394	HAVANA	73612886	73837920	+	ENSG00000116127.13	protein_coding	KNOWN	ALMS1	206142	18892	18892
X43249	N-delta-acetylornithine	rs6710438	2	73820108	c	g	0.2244	0.0112	0.2129	0.2353	-0.4404	0.0398	2.106e-28	--	291	1.01737	0.2129	-0.4714	0.05713	1.003e-13	310	0.997913	0.2353	-0.4111	0.0556	1.705e-11	272	0.99935	2:73854394	HAVANA	73612886	73837920	+	ENSG00000116127.13	protein_coding	KNOWN	ALMS1	207222	17812	17812
X43249	N-delta-acetylornithine	rs11893881	2	73824373	a	t	0.2264	0.013	0.2129	0.239	-0.4275	0.0397	4.986e-27	--	291	1.01737	0.2129	-0.4714	0.05713	1.003e-13	310	0.99952	0.239	-0.3864	0.05522	1.335e-10	272	0.99985	2:73854394	HAVANA	73612886	73837920	+	ENSG00000116127.13	protein_coding	KNOWN	ALMS1	211487	13547	13547
X43249	N-delta-acetylornithine	rs6732440	2	73827099	t	g	0.3704	0.0121	0.3581	0.3824	-0.2765	0.0377	2.237e-13	--	291	1.01737	0.3581	-0.2844	0.05359	4.228e-07	310	0.99903	0.3824	-0.2687	0.05304	1.401e-06	272	0.99742	2:73854394	HAVANA	73612886	73837920	+	ENSG00000116127.13	protein_coding	KNOWN	ALMS1	214213	10821	10821
X43249	N-delta-acetylornithine	rs6745560	2	73827117	a	g	0.3737	0.0123	0.3613	0.386	-0.268	0.0375	8.554e-13	--	291	1.01737	0.3613	-0.2794	0.0531	5.212e-07	310	0.99938	0.386	-0.2567	0.05289	3.49e-06	272	0.99755	2:73854394	HAVANA	73612886	73837920	+	ENSG00000116127.13	protein_coding	KNOWN	ALMS1	214231	10803	10803
X43249	N-delta-acetylornithine	rs1320374	2	73828310	t	c	0.3769	0.0091	0.3677	0.386	-0.2747	0.0375	2.222e-13	--	291	1.01737	0.3677	-0.2908	0.05324	2.067e-07	310	0.99988	0.386	-0.259	0.05271	2.701e-06	272	0.99988	2:73854394	HAVANA	73612886	73837920	+	ENSG00000116127.13	protein_coding	KNOWN	ALMS1	215424	9610	9610
X43249	N-delta-acetylornithine	rs1052161	2	73828538	a	g	0.6231	0.0091	0.614	0.6323	0.2747	0.0375	2.222e-13	++	291	1.01737	0.3677	-0.2908	0.05324	2.067e-07	310	0.999997	0.386	-0.259	0.05271	2.701e-06	272	0.99999	2:73854394	HAVANA	73612886	73837920	+	ENSG00000116127.13	protein_coding	KNOWN	ALMS1	215652	9382	9382
X43249	N-delta-acetylornithine	rs1052162	2	73829372	t	c	0.2293	0.0098	0.2194	0.239	-0.4207	0.0394	1.16e-26	--	291	1.01737	0.2194	-0.4569	0.05595	1.616e-13	310	0.999913	0.239	-0.3853	0.0554	1.663e-10	272	1	2:73854394	HAVANA	73612886	73837920	+	ENSG00000116127.13	protein_coding	KNOWN	ALMS1	216486	8548	8548
X43249	N-delta-acetylornithine	rs7576245	2	73829678	t	c	0.2293	0.0098	0.2194	0.239	-0.4207	0.0394	1.16e-26	--	291	1.01737	0.2194	-0.4569	0.05595	1.616e-13	310	0.99992	0.239	-0.3853	0.0554	1.663e-10	272	1	2:73854394	HAVANA	73612886	73837920	+	ENSG00000116127.13	protein_coding	KNOWN	ALMS1	216792	8242	8242
X43249	N-delta-acetylornithine	rs6546849	2	73831037	a	g	0.7692	0.0082	0.761	0.7774	0.4256	0.0392	1.86e-27	++	291	1.01737	0.2226	-0.466	0.05548	4.31e-14	310	0.99947	0.239	-0.3853	0.0554	1.663e-10	272	1	2:73854394	HAVANA	73612886	73837920	+	ENSG00000116127.13	protein_coding	KNOWN	ALMS1	218151	6883	6883
X43249	N-delta-acetylornithine	rs6546850	2	73831147	a	t	0.7692	0.0082	0.761	0.7774	0.4256	0.0392	1.86e-27	++	291	1.01737	0.2226	-0.466	0.05548	4.31e-14	310	0.999917	0.239	-0.3853	0.0554	1.663e-10	272	1	2:73854394	HAVANA	73612886	73837920	+	ENSG00000116127.13	protein_coding	KNOWN	ALMS1	218261	6773	6773
X43249	N-delta-acetylornithine	rs2421667	2	73832459	t	c	0.3704	0.0121	0.3581	0.3824	-0.2765	0.0377	2.237e-13	--	291	1.01737	0.3581	-0.2844	0.05359	4.228e-07	310	0.99755	0.3824	-0.2687	0.05304	1.401e-06	272	0.99857	2:73854394	HAVANA	73612886	73837920	+	ENSG00000116127.13	protein_coding	KNOWN	ALMS1	219573	5461	5461
X43249	N-delta-acetylornithine	rs7587577	2	73832786	t	c	0.223	0.0128	0.2097	0.2353	-0.4356	0.04	1.328e-27	--	291	1.01737	0.2097	-0.4619	0.05762	3.751e-13	310	0.999913	0.2353	-0.4111	0.0556	1.705e-11	272	1	2:73854394	HAVANA	73612886	73837920	+	ENSG00000116127.13	protein_coding	KNOWN	ALMS1	219900	5134	5134
X43249	N-delta-acetylornithine	rs6546851	2	73833283	t	c	0.2264	0.013	0.2129	0.239	-0.422	0.0399	3.71e-26	--	291	1.01737	0.2129	-0.4616	0.05749	3.478e-13	310	0.9999	0.239	-0.3853	0.0554	1.663e-10	272	1	2:73854394	HAVANA	73612886	73837920	+	ENSG00000116127.13	protein_coding	KNOWN	ALMS1	220397	4637	4637
X43249	N-delta-acetylornithine	rs6546852	2	73833431	a	g	0.2308	0.0082	0.2226	0.239	-0.4256	0.0392	1.86e-27	--	291	1.01737	0.2226	-0.466	0.05548	4.31e-14	310	0.999923	0.239	-0.3853	0.0554	1.663e-10	272	1	2:73854394	HAVANA	73612886	73837920	+	ENSG00000116127.13	protein_coding	KNOWN	ALMS1	220545	4489	4489
X43249	N-delta-acetylornithine	rs6546853	2	73833739	a	g	0.2308	0.0082	0.2226	0.239	-0.4256	0.0392	1.86e-27	--	291	1.01737	0.2226	-0.466	0.05548	4.31e-14	310	0.999923	0.239	-0.3853	0.0554	1.663e-10	272	1	2:73854394	HAVANA	73612886	73837920	+	ENSG00000116127.13	protein_coding	KNOWN	ALMS1	220853	4181	4181
X43249	N-delta-acetylornithine	rs6546854	2	73834034	a	g	0.7727	0.0079	0.7647	0.7806	0.4385	0.0393	6.898e-29	++	291	1.01737	0.2194	-0.4658	0.05559	4.851e-14	310	0.999937	0.2353	-0.4111	0.0556	1.705e-11	272	0.99994	2:73854394	HAVANA	73612886	73837920	+	ENSG00000116127.13	protein_coding	KNOWN	ALMS1	221148	3886	3886
X43249	N-delta-acetylornithine	rs4852308	2	73834035	t	g	0.3768	0.0091	0.3677	0.386	-0.272	0.0372	2.817e-13	--	291	1.01737	0.3677	-0.287	0.05245	1.973e-07	310	0.997113	0.386	-0.2567	0.05289	3.49e-06	272	0.99811	2:73854394	HAVANA	73612886	73837920	+	ENSG00000116127.13	protein_coding	KNOWN	ALMS1	221149	3885	3885
X43249	N-delta-acetylornithine	rs62149804	2	73837006	a	t	0.1915	0.0039	0.1871	0.1949	-0.3867	0.0459	3.857e-17	--	291	1.01737	0.1871	-0.3412	0.06987	2.79e-06	310	0.997663	0.1949	-0.4213	0.06097	2.093e-10	272	0.99846	2:73854394	HAVANA	73612886	73837920	+	ENSG00000116127.13	protein_coding	KNOWN	ALMS1	224120	914	914
X44878	methionine sulfone	rs6546856	2	73837751	t	c	0.7581	0.0088	0.75	0.7677	0.133	0.0201	3.602e-11	++	291	0.999067	0.2323	-0.1443	0.02979	3.296e-06	310	0.999983	0.25	-0.1236	0.02722	1.29e-05	272	0.99999	2:73837955	HAVANA	73612886	73837920	+	ENSG00000116127.13	protein_coding	KNOWN	ALMS1	224865	169	169
X43249	N-delta-acetylornithine	rs6546856	2	73837751	t	c	0.7584	0.0088	0.75	0.7677	0.423	0.0392	3.789e-27	++	291	1.01737	0.2323	-0.442	0.05685	1.447e-12	310	0.999983	0.25	-0.4057	0.05411	9.822e-12	272	0.99999	2:73854394	HAVANA	73612886	73837920	+	ENSG00000116127.13	protein_coding	KNOWN	ALMS1	224865	169	169
X44878	methionine sulfone	rs6546857	2	73837955	a	g	0.7617	0.0086	0.7537	0.771	0.137	0.0203	1.422e-11	++	291	0.999067	0.229	-0.1448	0.02981	3.121e-06	310	0.999833	0.2463	-0.1302	0.02765	6.441e-06	272	0.99988	2:73837955	HAVANA	73612886	73837920	+	ENSG00000116127.13	protein_coding	KNOWN	ALMS1	225069	35	35
X43249	N-delta-acetylornithine	rs6546857	2	73837955	a	g	0.7619	0.0086	0.7537	0.771	0.4367	0.0393	9.658e-29	++	291	1.01737	0.229	-0.4415	0.05696	1.634e-12	310	0.999833	0.2463	-0.4323	0.05418	7.514e-13	272	0.99988	2:73854394	HAVANA	73612886	73837920	+	ENSG00000116127.13	protein_coding	KNOWN	ALMS1	225069	35	35
X43249	N-delta-acetylornithine	rs6546858	2	73838613	a	g	0.2308	0.0082	0.2226	0.239	-0.4256	0.0392	1.86e-27	--	291	1.01737	0.2226	-0.466	0.05548	4.31e-14	310	0.999713	0.239	-0.3853	0.0554	1.663e-10	272	1	2:73854394	HAVANA	73612886	73837920	+	ENSG00000116127.13	protein_coding	KNOWN	ALMS1	225727	693	693
X43249	N-delta-acetylornithine	rs6745480	2	73840055	a	g	0.2308	0.0082	0.2226	0.239	-0.4256	0.0392	1.86e-27	--	291	1.01737	0.2226	-0.466	0.05548	4.31e-14	310	0.99916	0.239	-0.3853	0.0554	1.663e-10	272	1	2:73854394	HAVANA	73612886	73837920	+	ENSG00000116127.13	protein_coding	KNOWN	ALMS1	227169	2135	2135
X43249	N-delta-acetylornithine	rs2421577	2	73840998	t	g	0.2264	0.013	0.2129	0.239	-0.422	0.0399	3.71e-26	--	291	1.01737	0.2129	-0.4616	0.05749	3.478e-13	310	0.998867	0.239	-0.3853	0.0554	1.663e-10	272	1	2:73854394	HAVANA	73612886	73837920	+	ENSG00000116127.13	protein_coding	KNOWN	ALMS1	228112	3078	3078
X43249	N-delta-acetylornithine	rs6546859	2	73842055	a	c	0.2308	0.0082	0.2226	0.239	-0.4256	0.0392	1.86e-27	--	291	1.01737	0.2226	-0.466	0.05548	4.31e-14	310	0.99864	0.239	-0.3853	0.0554	1.663e-10	272	1	2:73854394	HAVANA	73612886	73837920	+	ENSG00000116127.13	protein_coding	KNOWN	ALMS1	229169	4135	4135
X43249	N-delta-acetylornithine	rs76197226	2	73842218	a	g	0.8958	0.0052	0.8903	0.9007	0.4355	0.0578	5.142e-14	++	291	1.01737	0.1097	-0.455	0.08429	2.777e-07	310	0.9531	0.09926	-0.4181	0.07953	6.015e-07	272	0.96928	2:73854394	HAVANA	73612886	73837920	+	ENSG00000116127.13	protein_coding	KNOWN	ALMS1	229332	4298	4298
X43249	N-delta-acetylornithine	rs7566364	2	73842889	t	c	0.7692	0.0082	0.761	0.7774	0.4256	0.0392	1.86e-27	++	291	1.01737	0.2226	-0.466	0.05548	4.31e-14	310	0.998293	0.239	-0.3853	0.0554	1.663e-10	272	0.99999	2:73854394	HAVANA	73612886	73837920	+	ENSG00000116127.13	protein_coding	KNOWN	ALMS1	230003	4969	4969
X43249	N-delta-acetylornithine	rs4346412	2	73843571	t	c	0.6231	0.0091	0.614	0.6323	0.2747	0.0375	2.222e-13	++	291	1.01737	0.3677	-0.2908	0.05324	2.067e-07	310	0.995233	0.386	-0.259	0.05271	2.701e-06	272	0.99688	2:73854394	HAVANA	73612886	73837920	+	ENSG00000116127.13	protein_coding	KNOWN	ALMS1	230685	5651	5651
X43249	N-delta-acetylornithine	rs6546860	2	73844249	a	g	0.2308	0.0082	0.2226	0.239	-0.4256	0.0392	1.86e-27	--	291	1.01737	0.2226	-0.466	0.05548	4.31e-14	310	0.997913	0.239	-0.3853	0.0554	1.663e-10	272	0.99999	2:73854394	HAVANA	73612886	73837920	+	ENSG00000116127.13	protein_coding	KNOWN	ALMS1	231363	6329	6329
X43249	N-delta-acetylornithine	rs13427832	2	73844818	a	g	0.2293	0.0098	0.2194	0.239	-0.4207	0.0394	1.16e-26	--	291	1.01737	0.2194	-0.4569	0.05595	1.616e-13	310	0.997753	0.239	-0.3853	0.0554	1.663e-10	272	1	2:73854394	HAVANA	73612886	73837920	+	ENSG00000116127.13	protein_coding	KNOWN	ALMS1	231932	6898	6898
X43249	N-delta-acetylornithine	rs10209517	2	73845392	c	g	0.7707	0.0098	0.761	0.7806	0.4207	0.0394	1.16e-26	++	291	1.01737	0.2194	-0.4569	0.05595	1.616e-13	310	0.997543	0.239	-0.3853	0.0554	1.663e-10	272	0.99977	2:73854394	HAVANA	73612886	73837920	+	ENSG00000116127.13	protein_coding	KNOWN	ALMS1	232506	7472	7472
X43249	N-delta-acetylornithine	rs13009035	2	73845709	t	c	0.3768	0.0091	0.3677	0.386	-0.272	0.0372	2.817e-13	--	291	1.01737	0.3677	-0.287	0.05245	1.973e-07	310	0.996077	0.386	-0.2567	0.05289	3.49e-06	272	0.99677	2:73854394	HAVANA	73612886	73837920	+	ENSG00000116127.13	protein_coding	KNOWN	ALMS1	232823	7789	7789
X43249	N-delta-acetylornithine	rs7596773	2	73846000	t	c	0.2258	0.0096	0.2161	0.2353	-0.4338	0.0395	4.428e-28	--	291	1.01737	0.2161	-0.4568	0.05607	1.796e-13	310	0.997467	0.2353	-0.4111	0.0556	1.705e-11	272	0.99946	2:73854394	HAVANA	73612886	73837920	+	ENSG00000116127.13	protein_coding	KNOWN	ALMS1	233114	8080	8080
X43249	N-delta-acetylornithine	rs6723247	2	73846749	a	g	0.7692	0.0082	0.761	0.7774	0.4256	0.0392	1.86e-27	++	291	1.01737	0.2226	-0.466	0.05548	4.31e-14	310	0.99704	0.239	-0.3853	0.0554	1.663e-10	272	0.9989	2:73854394	HAVANA	73612886	73837920	+	ENSG00000116127.13	protein_coding	KNOWN	ALMS1	233863	8829	8829
X43249	N-delta-acetylornithine	rs13409366	2	73846767	a	g	0.7745	0.0061	0.7684	0.7806	0.4371	0.0394	1.341e-28	++	291	1.01737	0.2194	-0.4658	0.05559	4.851e-14	310	0.99709	0.2316	-0.4082	0.05586	2.661e-11	272	0.99826	2:73854394	HAVANA	73612886	73837920	+	ENSG00000116127.13	protein_coding	KNOWN	ALMS1	233881	8847	8847
X43249	N-delta-acetylornithine	rs6726694	2	73847230	a	g	0.7674	0.01	0.7574	0.7774	0.4245	0.0392	2.608e-27	++	291	1.01737	0.2226	-0.466	0.05548	4.31e-14	310	0.99631	0.2426	-0.383	0.05542	2.087e-10	272	0.99797	2:73854394	HAVANA	73612886	73837920	+	ENSG00000116127.13	protein_coding	KNOWN	ALMS1	234344	9310	9310
X43249	N-delta-acetylornithine	rs56131703	2	73847260	t	c	0.1844	0.0034	0.1806	0.1875	-0.3923	0.0463	2.319e-17	--	291	1.01737	0.1806	-0.3836	0.06854	1.099e-07	310	0.993563	0.1875	-0.3995	0.06273	3.202e-09	272	0.99687	2:73854394	HAVANA	73612886	73837920	+	ENSG00000116127.13	protein_coding	KNOWN	ALMS1	234374	9340	9340
X43249	N-delta-acetylornithine	rs79234109	2	73848354	a	g	0.1679	0.0057	0.1613	0.1728	-0.4199	0.047	4.06e-19	--	291	1.01737	0.1613	-0.3977	0.07205	1.577e-07	310	0.996753	0.1728	-0.4363	0.06199	1.083e-10	272	0.99813	2:73854394	HAVANA	73612886	73837920	+	ENSG00000116127.13	protein_coding	KNOWN	ALMS1	235468	10434	10434
X43249	N-delta-acetylornithine	rs13391258	2	73848933	t	c	0.2162	0.0123	0.2032	0.2279	-0.458	0.0399	1.827e-30	--	291	1.01737	0.2032	-0.4966	0.05801	1.74e-14	310	0.997183	0.2279	-0.4232	0.05502	3.508e-12	272	1	2:73854394	HAVANA	73612886	73837920	+	ENSG00000116127.13	protein_coding	KNOWN	ALMS1	236047	11013	11013
X43249	N-delta-acetylornithine	rs6705977	2	73849170	c	g	0.7838	0.0123	0.7721	0.7968	0.458	0.0399	1.827e-30	++	291	1.01737	0.2032	-0.4966	0.05801	1.74e-14	310	0.997137	0.2279	-0.4232	0.05502	3.508e-12	272	0.99995	2:73854394	HAVANA	73612886	73837920	+	ENSG00000116127.13	protein_coding	KNOWN	ALMS1	236284	11250	11250
X43249	N-delta-acetylornithine	rs6546861	2	73849861	t	c	0.2162	0.0123	0.2032	0.2279	-0.458	0.0399	1.827e-30	--	291	1.01737	0.2032	-0.4966	0.05801	1.74e-14	310	0.99725	0.2279	-0.4232	0.05502	3.508e-12	272	1	2:73854394	HAVANA	73612886	73837920	+	ENSG00000116127.13	protein_coding	KNOWN	ALMS1	236975	11941	11941
X43249	N-delta-acetylornithine	rs6711001	2	73850820	c	g	0.7838	0.0123	0.7721	0.7968	0.458	0.0399	1.827e-30	++	291	1.01737	0.2032	-0.4966	0.05801	1.74e-14	310	0.997303	0.2279	-0.4232	0.05502	3.508e-12	272	1	2:73854394	HAVANA	73612886	73837920	+	ENSG00000116127.13	protein_coding	KNOWN	ALMS1	237934	12900	12900
X43249	N-delta-acetylornithine	rs6718843	2	73852505	a	c	0.2148	0.0139	0.2	0.2279	-0.4533	0.0401	1.255e-29	--	291	1.01737	0.2	-0.4875	0.05858	6.735e-14	310	0.997443	0.2279	-0.4232	0.05502	3.508e-12	272	1	2:73854394	HAVANA	73612886	73837920	+	ENSG00000116127.13	protein_coding	KNOWN	ALMS1	239619	14585	14585
X43249	N-delta-acetylornithine	rs111540621	2	73854394	c	g	0.7871	0.0121	0.7757	0.8	0.4618	0.0397	3.237e-31	++	291	1.01737	0.2	-0.4954	0.05811	2.107e-14	310	0.997827	0.2243	-0.4323	0.05447	9.403e-13	272	0.99925	2:73854394	HAVANA	73867959	73869520	-	ENSG00000144035.3	protein_coding	KNOWN	NAT8	13565	15126	13565
X43249	N-delta-acetylornithine	rs4852939	2	73856769	c	g	0.3608	0.0149	0.3452	0.375	-0.2772	0.0374	1.163e-13	--	291	1.01737	0.3452	-0.2878	0.05408	3.933e-07	310	0.997773	0.375	-0.2675	0.05165	8.517e-07	272	0.9978	2:73854394	HAVANA	73867959	73869520	-	ENSG00000144035.3	protein_coding	KNOWN	NAT8	11190	12751	11190
X43249	N-delta-acetylornithine	rs2421664	2	73858881	t	c	0.638	0.0133	0.625	0.6516	0.2786	0.0375	1.128e-13	++	291	1.01737	0.3484	-0.2831	0.05361	4.748e-07	310	0.998963	0.375	-0.2742	0.05252	7.033e-07	272	0.99938	2:73854394	HAVANA	73867959	73869520	-	ENSG00000144035.3	protein_coding	KNOWN	NAT8	9078	10639	9078
X43249	N-delta-acetylornithine	rs10201159	2	73858965	t	c	0.7871	0.0121	0.7757	0.8	0.4618	0.0397	3.237e-31	++	291	1.01737	0.2	-0.4954	0.05811	2.107e-14	310	0.999473	0.2243	-0.4323	0.05447	9.403e-13	272	0.99989	2:73854394	HAVANA	73867959	73869520	-	ENSG00000144035.3	protein_coding	KNOWN	NAT8	8994	10555	8994
X43249	N-delta-acetylornithine	rs12472502	2	73859184	t	c	0.6412	0.013	0.6287	0.6548	0.2824	0.0375	4.816e-14	++	291	1.01737	0.3452	-0.2878	0.05408	3.933e-07	310	0.999657	0.3713	-0.2774	0.05196	4.186e-07	272	0.99976	2:73854394	HAVANA	73867959	73869520	-	ENSG00000144035.3	protein_coding	KNOWN	NAT8	8775	10336	8775
X43249	N-delta-acetylornithine	rs6546862	2	73860348	a	g	0.6412	0.013	0.6287	0.6548	0.2824	0.0375	4.816e-14	++	291	1.01737	0.3452	-0.2878	0.05408	3.933e-07	310	0.99957	0.3713	-0.2774	0.05196	4.186e-07	272	0.9994	2:73854394	HAVANA	73867959	73869520	-	ENSG00000144035.3	protein_coding	KNOWN	NAT8	7611	9172	7611
X43249	N-delta-acetylornithine	rs13007607	2	73861469	a	t	0.362	0.0133	0.3484	0.375	-0.2786	0.0375	1.128e-13	--	291	1.01737	0.3484	-0.2831	0.05361	4.748e-07	310	0.999377	0.375	-0.2742	0.05252	7.033e-07	272	0.99882	2:73854394	HAVANA	73867959	73869520	-	ENSG00000144035.3	protein_coding	KNOWN	NAT8	6490	8051	6490
X43249	N-delta-acetylornithine	rs13022145	2	73863473	a	g	0.638	0.0133	0.625	0.6516	0.2786	0.0375	1.128e-13	++	291	1.01737	0.3484	-0.2831	0.05361	4.748e-07	310	0.99932	0.375	-0.2742	0.05252	7.033e-07	272	0.99882	2:73854394	HAVANA	73867959	73869520	-	ENSG00000144035.3	protein_coding	KNOWN	NAT8	4486	6047	4486
X43249	N-delta-acetylornithine	rs4852950	2	73864670	t	c	0.638	0.0133	0.625	0.6516	0.2786	0.0375	1.128e-13	++	291	1.01737	0.3484	-0.2831	0.05361	4.748e-07	310	0.999267	0.375	-0.2742	0.05252	7.033e-07	272	0.9988	2:73854394	HAVANA	73867959	73869520	-	ENSG00000144035.3	protein_coding	KNOWN	NAT8	3289	4850	3289
X43249	N-delta-acetylornithine	rs7582051	2	73866108	a	g	0.1679	0.0057	0.1613	0.1728	-0.4199	0.047	4.06e-19	--	291	1.01737	0.1613	-0.3977	0.07205	1.577e-07	310	0.998117	0.1728	-0.4363	0.06199	1.083e-10	272	0.99875	2:73854394	HAVANA	73867959	73869520	-	ENSG00000144035.3	protein_coding	KNOWN	NAT8	1851	3412	1851
X43249	N-delta-acetylornithine	rs4547554	2	73867862	c	g	0.2147	0.0139	0.2	0.2279	-0.4592	0.0399	1.19e-30	--	291	1.01737	0.2	-0.4954	0.05811	2.107e-14	310	0.998203	0.2279	-0.4269	0.05488	2.206e-12	272	0.99964	2:73854394	HAVANA	73867959	73869520	-	ENSG00000144035.3	protein_coding	KNOWN	NAT8	97	1658	97
X43249	N-delta-acetylornithine	rs13538	2	73868328	a	g	0.7871	0.0121	0.7757	0.8	0.4618	0.0397	3.237e-31	++	291	1.01737	0.2	-0.4954	0.05811	2.107e-14	310	0.9996	0.2243	-0.4323	0.05447	9.403e-13	272	0.99986	2:73854394	HAVANA	73867959	73869520	-	ENSG00000144035.3	protein_coding	KNOWN	NAT8	369	1192	369
X43249	N-delta-acetylornithine	rs4852951	2	73869796	c	g	0.3588	0.013	0.3452	0.3713	-0.2824	0.0375	4.816e-14	--	291	1.01737	0.3452	-0.2878	0.05408	3.933e-07	310	0.999707	0.3713	-0.2774	0.05196	4.186e-07	272	0.99949	2:73854394	HAVANA	73867959	73869520	-	ENSG00000144035.3	protein_coding	KNOWN	NAT8	1837	276	276
X43249	N-delta-acetylornithine	rs4852954	2	73870010	t	c	0.6263	0.0174	0.6103	0.6452	0.2693	0.0366	1.767e-13	++	291	1.01737	0.3548	-0.2841	0.05399	5.165e-07	310	0.998777	0.3897	-0.2567	0.04968	8.95e-07	272	0.99983	2:73854394	HAVANA	73867959	73869520	-	ENSG00000144035.3	protein_coding	KNOWN	NAT8	2051	490	490
X43249	N-delta-acetylornithine	rs12991161	2	73871371	a	g	0.6412	0.013	0.6287	0.6548	0.2824	0.0375	4.816e-14	++	291	1.01737	0.3452	-0.2878	0.05408	3.933e-07	310	0.998953	0.3713	-0.2774	0.05196	4.186e-07	272	0.99938	2:73854394	HAVANA	73872046	73912703	+	ENSG00000163016.5	pseudogene	KNOWN	ALMS1P	675	41332	675
X43249	N-delta-acetylornithine	rs13384756	2	73871665	t	c	0.2129	0.0121	0.2	0.2243	-0.4618	0.0397	3.237e-31	--	291	1.01737	0.2	-0.4954	0.05811	2.107e-14	310	0.99702	0.2243	-0.4323	0.05447	9.403e-13	272	0.99987	2:73854394	HAVANA	73872046	73912703	+	ENSG00000163016.5	pseudogene	KNOWN	ALMS1P	381	41038	381
X43249	N-delta-acetylornithine	rs13410232	2	73871689	a	t	0.7871	0.0121	0.7757	0.8	0.4618	0.0397	3.237e-31	++	291	1.01737	0.2	-0.4954	0.05811	2.107e-14	310	0.996997	0.2243	-0.4323	0.05447	9.403e-13	272	0.99989	2:73854394	HAVANA	73872046	73912703	+	ENSG00000163016.5	pseudogene	KNOWN	ALMS1P	357	41014	357
X43249	N-delta-acetylornithine	rs4852957	2	73872698	a	c	0.3769	0.0176	0.3581	0.3934	-0.2658	0.0366	3.814e-13	--	291	1.01737	0.3581	-0.2797	0.05353	6.158e-07	310	0.998423	0.3934	-0.2536	0.05016	1.466e-06	272	0.99845	2:73854394	HAVANA	73872046	73912703	+	ENSG00000163016.5	pseudogene	KNOWN	ALMS1P	652	40005	652
X43249	N-delta-acetylornithine	rs60762909	2	73873502	t	c	0.2116	0.0137	0.1968	0.2243	-0.4574	0.0399	2.166e-30	--	291	1.01737	0.1968	-0.4865	0.05868	8.012e-14	310	0.999473	0.2243	-0.4323	0.05447	9.403e-13	272	0.99965	2:73854394	HAVANA	73872046	73912703	+	ENSG00000163016.5	pseudogene	KNOWN	ALMS1P	1456	39201	1456
X43249	N-delta-acetylornithine	rs11689164	2	73873906	a	g	0.8321	0.0057	0.8272	0.8387	0.4199	0.047	4.06e-19	++	291	1.01737	0.1613	-0.3977	0.07205	1.577e-07	310	0.999613	0.1728	-0.4363	0.06199	1.083e-10	272	0.99938	2:73854394	HAVANA	73872046	73912703	+	ENSG00000163016.5	pseudogene	KNOWN	ALMS1P	1860	38797	1860
X43249	N-delta-acetylornithine	rs34874205	2	73875458	a	g	0.6263	0.0174	0.6103	0.6452	0.2693	0.0366	1.767e-13	++	291	1.01737	0.3548	-0.2841	0.05399	5.165e-07	310	0.998983	0.3897	-0.2567	0.04968	8.95e-07	272	0.99833	2:73854394	HAVANA	73872046	73912703	+	ENSG00000163016.5	pseudogene	KNOWN	ALMS1P	3412	37245	3412
X43249	N-delta-acetylornithine	rs13431529	2	73876041	c	g	0.2129	0.0121	0.2	0.2243	-0.4618	0.0397	3.237e-31	--	291	1.01737	0.2	-0.4954	0.05811	2.107e-14	310	0.999447	0.2243	-0.4323	0.05447	9.403e-13	272	1	2:73854394	HAVANA	73872046	73912703	+	ENSG00000163016.5	pseudogene	KNOWN	ALMS1P	3995	36662	3995
X43249	N-delta-acetylornithine	rs10168931	2	73877219	a	g	0.2129	0.0121	0.2	0.2243	-0.4618	0.0397	3.237e-31	--	291	1.01737	0.2	-0.4954	0.05811	2.107e-14	310	0.999417	0.2243	-0.4323	0.05447	9.403e-13	272	0.99995	2:73854394	HAVANA	73872046	73912703	+	ENSG00000163016.5	pseudogene	KNOWN	ALMS1P	5173	35484	5173
X43249	N-delta-acetylornithine	rs6755948	2	73877621	a	g	0.6263	0.0174	0.6103	0.6452	0.2693	0.0366	1.767e-13	++	291	1.01737	0.3548	-0.2841	0.05399	5.165e-07	310	0.998953	0.3897	-0.2567	0.04968	8.95e-07	272	0.99729	2:73854394	HAVANA	73872046	73912703	+	ENSG00000163016.5	pseudogene	KNOWN	ALMS1P	5575	35082	5575
X43249	N-delta-acetylornithine	rs6759452	2	73878352	t	c	0.1679	0.0057	0.1613	0.1728	-0.4199	0.047	4.06e-19	--	291	1.01737	0.1613	-0.3977	0.07205	1.577e-07	310	0.999993	0.1728	-0.4363	0.06199	1.083e-10	272	0.99941	2:73854394	HAVANA	73872046	73912703	+	ENSG00000163016.5	pseudogene	KNOWN	ALMS1P	6306	34351	6306
X43249	N-delta-acetylornithine	rs13018422	2	73880867	a	g	0.638	0.0133	0.625	0.6516	0.2786	0.0375	1.128e-13	++	291	1.01737	0.3484	-0.2831	0.05361	4.748e-07	310	0.997247	0.375	-0.2742	0.05252	7.033e-07	272	0.99781	2:73854394	HAVANA	73872046	73912703	+	ENSG00000163016.5	pseudogene	KNOWN	ALMS1P	8821	31836	8821
X43249	N-delta-acetylornithine	rs13408433	2	73883072	a	g	0.2129	0.0121	0.2	0.2243	-0.4618	0.0397	3.237e-31	--	291	1.01737	0.2	-0.4954	0.05811	2.107e-14	310	0.9987	0.2243	-0.4323	0.05447	9.403e-13	272	0.99993	2:73854394	HAVANA	73872046	73912703	+	ENSG00000163016.5	pseudogene	KNOWN	ALMS1P	11026	29631	11026
X43249	N-delta-acetylornithine	rs2421668	2	73885096	a	g	0.6412	0.013	0.6287	0.6548	0.2824	0.0375	4.816e-14	++	291	1.01737	0.3452	-0.2878	0.05408	3.933e-07	310	0.998743	0.3713	-0.2774	0.05196	4.186e-07	272	0.99955	2:73854394	HAVANA	73872046	73912703	+	ENSG00000163016.5	pseudogene	KNOWN	ALMS1P	13050	27607	13050
X43249	N-delta-acetylornithine	rs78941213	2	73885137	t	c	0.1679	0.0057	0.1613	0.1728	-0.4199	0.047	4.06e-19	--	291	1.01737	0.1613	-0.3977	0.07205	1.577e-07	310	0.99861	0.1728	-0.4363	0.06199	1.083e-10	272	0.99995	2:73854394	HAVANA	73872046	73912703	+	ENSG00000163016.5	pseudogene	KNOWN	ALMS1P	13091	27566	13091
X43249	N-delta-acetylornithine	rs77962988	2	73886090	t	c	0.8321	0.0057	0.8272	0.8387	0.4199	0.047	4.06e-19	++	291	1.01737	0.1613	-0.3977	0.07205	1.577e-07	310	0.998443	0.1728	-0.4363	0.06199	1.083e-10	272	1	2:73854394	HAVANA	73872046	73912703	+	ENSG00000163016.5	pseudogene	KNOWN	ALMS1P	14044	26613	14044
X43249	N-delta-acetylornithine	rs2421670	2	73886661	t	g	0.3588	0.013	0.3452	0.3713	-0.2824	0.0375	4.816e-14	--	291	1.01737	0.3452	-0.2878	0.05408	3.933e-07	310	0.99849	0.3713	-0.2774	0.05196	4.186e-07	272	0.99944	2:73854394	HAVANA	73872046	73912703	+	ENSG00000163016.5	pseudogene	KNOWN	ALMS1P	14615	26042	14615
X43249	N-delta-acetylornithine	rs11126412	2	73887634	a	t	0.7871	0.0121	0.7757	0.8	0.4618	0.0397	3.237e-31	++	291	1.01737	0.2	-0.4954	0.05811	2.107e-14	310	0.997823	0.2243	-0.4323	0.05447	9.403e-13	272	1	2:73854394	HAVANA	73872046	73912703	+	ENSG00000163016.5	pseudogene	KNOWN	ALMS1P	15588	25069	15588
X43249	N-delta-acetylornithine	rs12618600	2	73890682	t	c	0.3588	0.013	0.3452	0.3713	-0.2824	0.0375	4.816e-14	--	291	1.01737	0.3452	-0.2878	0.05408	3.933e-07	310	0.997917	0.3713	-0.2774	0.05196	4.186e-07	272	0.99793	2:73854394	HAVANA	73872046	73912703	+	ENSG00000163016.5	pseudogene	KNOWN	ALMS1P	18636	22021	18636
X43249	N-delta-acetylornithine	rs13017182	2	73891004	t	g	0.638	0.0133	0.625	0.6516	0.2786	0.0375	1.128e-13	++	291	1.01737	0.3484	-0.2831	0.05361	4.748e-07	310	0.99682	0.375	-0.2742	0.05252	7.033e-07	272	0.99718	2:73854394	HAVANA	73872046	73912703	+	ENSG00000163016.5	pseudogene	KNOWN	ALMS1P	18958	21699	18958
X43249	N-delta-acetylornithine	rs10182082	2	73891957	c	g	0.7871	0.0121	0.7757	0.8	0.4618	0.0397	3.237e-31	++	291	1.01737	0.2	-0.4954	0.05811	2.107e-14	310	0.997013	0.2243	-0.4323	0.05447	9.403e-13	272	0.99658	2:73854394	HAVANA	73872046	73912703	+	ENSG00000163016.5	pseudogene	KNOWN	ALMS1P	19911	20746	19911
X43249	N-delta-acetylornithine	rs79105219	2	73892519	a	g	0.3588	0.013	0.3452	0.3713	-0.2824	0.0375	4.816e-14	--	291	1.01737	0.3452	-0.2878	0.05408	3.933e-07	310	0.996177	0.3713	-0.2774	0.05196	4.186e-07	272	0.99535	2:73854394	HAVANA	73872046	73912703	+	ENSG00000163016.5	pseudogene	KNOWN	ALMS1P	20473	20184	20184
X43249	N-delta-acetylornithine	rs6546867	2	73894036	t	c	0.3588	0.013	0.3452	0.3713	-0.2824	0.0375	4.816e-14	--	291	1.01737	0.3452	-0.2878	0.05408	3.933e-07	310	0.996003	0.3713	-0.2774	0.05196	4.186e-07	272	0.99483	2:73854394	HAVANA	73872046	73912703	+	ENSG00000163016.5	pseudogene	KNOWN	ALMS1P	21990	18667	18667
X43249	N-delta-acetylornithine	rs4852963	2	73894206	c	g	0.3588	0.013	0.3452	0.3713	-0.2824	0.0375	4.816e-14	--	291	1.01737	0.3452	-0.2878	0.05408	3.933e-07	310	0.997507	0.3713	-0.2774	0.05196	4.186e-07	272	0.99609	2:73854394	HAVANA	73872046	73912703	+	ENSG00000163016.5	pseudogene	KNOWN	ALMS1P	22160	18497	18497
X43249	N-delta-acetylornithine	rs149811264	2	73895763	a	c	0.1679	0.0057	0.1613	0.1728	-0.4199	0.047	4.06e-19	--	291	1.01737	0.1613	-0.3977	0.07205	1.577e-07	310	0.99635	0.1728	-0.4363	0.06199	1.083e-10	272	0.99415	2:73854394	HAVANA	73872046	73912703	+	ENSG00000163016.5	pseudogene	KNOWN	ALMS1P	23717	16940	16940
X43249	N-delta-acetylornithine	rs6546869	2	73895765	a	g	0.2129	0.0121	0.2	0.2243	-0.4618	0.0397	3.237e-31	--	291	1.01737	0.2	-0.4954	0.05811	2.107e-14	310	0.99638	0.2243	-0.4323	0.05447	9.403e-13	272	0.99373	2:73854394	HAVANA	73872046	73912703	+	ENSG00000163016.5	pseudogene	KNOWN	ALMS1P	23719	16938	16938
X43249	N-delta-acetylornithine	rs6744398	2	73897144	a	g	0.7871	0.0121	0.7757	0.8	0.4618	0.0397	3.237e-31	++	291	1.01737	0.2	-0.4954	0.05811	2.107e-14	310	0.996003	0.2243	-0.4323	0.05447	9.403e-13	272	0.99239	2:73854394	HAVANA	73872046	73912703	+	ENSG00000163016.5	pseudogene	KNOWN	ALMS1P	25098	15559	15559
X43249	N-delta-acetylornithine	rs13027816	2	73897691	t	c	0.6412	0.013	0.6287	0.6548	0.2824	0.0375	4.816e-14	++	291	1.01737	0.3452	-0.2878	0.05408	3.933e-07	310	0.997083	0.3713	-0.2774	0.05196	4.186e-07	272	0.99386	2:73854394	HAVANA	73872046	73912703	+	ENSG00000163016.5	pseudogene	KNOWN	ALMS1P	25645	15012	15012
X43249	N-delta-acetylornithine	rs7570683	2	73898118	t	c	0.6412	0.013	0.6287	0.6548	0.2824	0.0375	4.816e-14	++	291	1.01737	0.3452	-0.2878	0.05408	3.933e-07	310	0.997033	0.3713	-0.2774	0.05196	4.186e-07	272	0.99384	2:73854394	HAVANA	73872046	73912703	+	ENSG00000163016.5	pseudogene	KNOWN	ALMS1P	26072	14585	14585
X43249	N-delta-acetylornithine	rs4341964	2	73898359	a	g	0.6412	0.013	0.6287	0.6548	0.2824	0.0375	4.816e-14	++	291	1.01737	0.3452	-0.2878	0.05408	3.933e-07	310	0.997007	0.3713	-0.2774	0.05196	4.186e-07	272	0.9937	2:73854394	HAVANA	73872046	73912703	+	ENSG00000163016.5	pseudogene	KNOWN	ALMS1P	26313	14344	14344
X43249	N-delta-acetylornithine	rs2421582	2	73898420	a	g	0.3588	0.013	0.3452	0.3713	-0.2824	0.0375	4.816e-14	--	291	1.01737	0.3452	-0.2878	0.05408	3.933e-07	310	0.996957	0.3713	-0.2774	0.05196	4.186e-07	272	0.99356	2:73854394	HAVANA	73872046	73912703	+	ENSG00000163016.5	pseudogene	KNOWN	ALMS1P	26374	14283	14283
X43249	N-delta-acetylornithine	rs2421583	2	73898785	c	g	0.3588	0.013	0.3452	0.3713	-0.2824	0.0375	4.816e-14	--	291	1.01737	0.3452	-0.2878	0.05408	3.933e-07	310	0.99693	0.3713	-0.2774	0.05196	4.186e-07	272	0.99346	2:73854394	HAVANA	73872046	73912703	+	ENSG00000163016.5	pseudogene	KNOWN	ALMS1P	26739	13918	13918
X43249	N-delta-acetylornithine	rs2421584	2	73898852	a	g	0.6412	0.013	0.6287	0.6548	0.2824	0.0375	4.816e-14	++	291	1.01737	0.3452	-0.2878	0.05408	3.933e-07	310	0.99657	0.3713	-0.2774	0.05196	4.186e-07	272	0.99317	2:73854394	HAVANA	73872046	73912703	+	ENSG00000163016.5	pseudogene	KNOWN	ALMS1P	26806	13851	13851
X43249	N-delta-acetylornithine	rs2421586	2	73899719	t	c	0.6412	0.013	0.6287	0.6548	0.2824	0.0375	4.816e-14	++	291	1.01737	0.3452	-0.2878	0.05408	3.933e-07	310	0.99691	0.3713	-0.2774	0.05196	4.186e-07	272	0.99288	2:73854394	HAVANA	73872046	73912703	+	ENSG00000163016.5	pseudogene	KNOWN	ALMS1P	27673	12984	12984
X43249	N-delta-acetylornithine	rs10206899	2	73900900	t	c	0.7871	0.0121	0.7757	0.8	0.4618	0.0397	3.237e-31	++	291	1.01737	0.2	-0.4954	0.05811	2.107e-14	310	0.99203	0.2243	-0.4323	0.05447	9.403e-13	272	0.98922	2:73854394	HAVANA	73872046	73912703	+	ENSG00000163016.5	pseudogene	KNOWN	ALMS1P	28854	11803	11803
X43249	N-delta-acetylornithine	rs7574240	2	73904709	c	g	0.6412	0.013	0.6287	0.6548	0.2824	0.0375	4.816e-14	++	291	1.01737	0.3452	-0.2878	0.05408	3.933e-07	310	0.987947	0.3713	-0.2774	0.05196	4.186e-07	272	0.99021	2:73854394	HAVANA	73872046	73912703	+	ENSG00000163016.5	pseudogene	KNOWN	ALMS1P	32663	7994	7994
X43249	N-delta-acetylornithine	rs7574268	2	73904872	t	c	0.6412	0.013	0.6287	0.6548	0.2824	0.0375	4.816e-14	++	291	1.01737	0.3452	-0.2878	0.05408	3.933e-07	310	0.987737	0.3713	-0.2774	0.05196	4.186e-07	272	0.99002	2:73854394	HAVANA	73872046	73912703	+	ENSG00000163016.5	pseudogene	KNOWN	ALMS1P	32826	7831	7831
X43249	N-delta-acetylornithine	rs11126413	2	73906157	a	t	0.6442	0.0163	0.6287	0.6613	0.2852	0.0376	3.467e-14	++	291	1.01737	0.3387	-0.2939	0.05458	2.962e-07	310	0.987817	0.3713	-0.2774	0.05196	4.186e-07	272	0.98824	2:73854394	HAVANA	73872046	73912703	+	ENSG00000163016.5	pseudogene	KNOWN	ALMS1P	34111	6546	6546
X43249	N-delta-acetylornithine	rs12620018	2	73906408	a	g	0.6446	0.0163	0.6287	0.6613	0.2818	0.0377	7.781e-14	++	291	1.01737	0.3387	-0.284	0.05406	5.404e-07	310	0.986553	0.3713	-0.2797	0.05261	4.608e-07	272	0.98533	2:73854394	HAVANA	73872046	73912703	+	ENSG00000163016.5	pseudogene	KNOWN	ALMS1P	34362	6295	6295
X43249	N-delta-acetylornithine	rs12620091	2	73906819	t	c	0.6072	0.0238	0.5846	0.6323	0.2632	0.0365	5.381e-13	++	291	1.01737	0.3677	-0.2659	0.05301	1.566e-06	310	0.982833	0.4154	-0.2607	0.05026	8.23e-07	272	0.96049	2:73854394	HAVANA	73872046	73912703	+	ENSG00000163016.5	pseudogene	KNOWN	ALMS1P	34773	5884	5884
X43249	N-delta-acetylornithine	rs11679042	2	73907311	a	c	0.8219	0.0113	0.8125	0.8355	0.3902	0.0463	3.473e-17	++	291	1.01737	0.1645	-0.3683	0.07236	1.124e-06	310	0.977103	0.1875	-0.4054	0.06023	5.237e-10	272	0.97343	2:73854394	HAVANA	73872046	73912703	+	ENSG00000163016.5	pseudogene	KNOWN	ALMS1P	35265	5392	5392
X43249	N-delta-acetylornithine	rs111267264	2	73907578	a	g	0.8206	0.0097	0.8125	0.8323	0.3872	0.0463	6.547e-17	++	291	1.01737	0.1677	-0.3607	0.07254	1.891e-06	310	0.960453	0.1875	-0.4054	0.06023	5.237e-10	272	0.9552	2:73854394	HAVANA	73872046	73912703	+	ENSG00000163016.5	pseudogene	KNOWN	ALMS1P	35532	5125	5125
X43249	N-delta-acetylornithine	rs73949333	2	73907646	a	g	0.8154	0.0153	0.8015	0.8323	0.3397	0.0474	7.232e-13	++	291	1.01737	0.1677	-0.3392	0.07052	3.832e-06	310	0.94367	0.1985	-0.3402	0.0639	4.46e-07	272	0.93125	2:73854394	HAVANA	73872046	73912703	+	ENSG00000163016.5	pseudogene	KNOWN	ALMS1P	35600	5057	5057
X43249	N-delta-acetylornithine	rs2421574	2	73908767	c	g	0.3725	0.0209	0.3516	0.3934	-0.2672	0.0383	3.226e-12	--	291	1.01737	0.3516	-0.2716	0.0542	1.6e-06	310	0.97521	0.3934	-0.2627	0.05425	3.665e-06	272	0.98155	2:73854394	HAVANA	73872046	73912703	+	ENSG00000163016.5	pseudogene	KNOWN	ALMS1P	36721	3936	3936
X43249	N-delta-acetylornithine	rs7606947	2	73909818	t	c	0.3725	0.0209	0.3516	0.3934	-0.2672	0.0383	3.226e-12	--	291	1.01737	0.3516	-0.2716	0.0542	1.6e-06	310	0.97312	0.3934	-0.2627	0.05425	3.665e-06	272	0.98096	2:73854394	HAVANA	73872046	73912703	+	ENSG00000163016.5	pseudogene	KNOWN	ALMS1P	37772	2885	2885
X43249	N-delta-acetylornithine	rs35421685	2	73910138	t	c	0.3725	0.0209	0.3516	0.3934	-0.2672	0.0383	3.226e-12	--	291	1.01737	0.3516	-0.2716	0.0542	1.6e-06	310	0.97509	0.3934	-0.2627	0.05425	3.665e-06	272	0.98312	2:73854394	HAVANA	73872046	73912703	+	ENSG00000163016.5	pseudogene	KNOWN	ALMS1P	38092	2565	2565
X43249	N-delta-acetylornithine	rs4852965	2	73911169	t	c	0.3725	0.0209	0.3516	0.3934	-0.2672	0.0383	3.226e-12	--	291	1.01737	0.3516	-0.2716	0.0542	1.6e-06	310	0.974977	0.3934	-0.2627	0.05425	3.665e-06	272	0.98333	2:73854394	HAVANA	73872046	73912703	+	ENSG00000163016.5	pseudogene	KNOWN	ALMS1P	39123	1534	1534
X43249	N-delta-acetylornithine	rs4852966	2	73911442	a	g	0.6254	0.0227	0.6029	0.6484	0.2647	0.0381	3.927e-12	++	291	1.01737	0.3516	-0.2716	0.0542	1.6e-06	310	0.94179	0.3971	-0.2579	0.05368	4.294e-06	272	0.95931	2:73854394	HAVANA	73872046	73912703	+	ENSG00000163016.5	pseudogene	KNOWN	ALMS1P	39396	1261	1261
X43249	N-delta-acetylornithine	rs4852967	2	73911445	a	c	0.3746	0.0227	0.3516	0.3971	-0.2647	0.0381	3.927e-12	--	291	1.01737	0.3516	-0.2716	0.0542	1.6e-06	310	0.94168	0.3971	-0.2579	0.05368	4.294e-06	272	0.95962	2:73854394	HAVANA	73872046	73912703	+	ENSG00000163016.5	pseudogene	KNOWN	ALMS1P	39399	1258	1258
X43249	N-delta-acetylornithine	rs13022837	2	73912567	a	t	0.6174	0.0301	0.5882	0.6484	0.2609	0.0378	4.811e-12	++	291	1.01737	0.3516	-0.2716	0.0542	1.6e-06	310	0.953577	0.4118	-0.2509	0.05263	5.034e-06	272	0.97611	2:73854394	HAVANA	73872046	73912703	+	ENSG00000163016.5	pseudogene	KNOWN	ALMS1P	40521	136	136
X43249	N-delta-acetylornithine	rs12997018	2	73912899	a	g	0.3826	0.0301	0.3516	0.4118	-0.2609	0.0378	4.811e-12	--	291	1.01737	0.3516	-0.2716	0.0542	1.6e-06	310	0.953613	0.4118	-0.2509	0.05263	5.034e-06	272	0.9766	2:73854394	HAVANA	73872046	73912703	+	ENSG00000163016.5	pseudogene	KNOWN	ALMS1P	40853	196	196
X43249	N-delta-acetylornithine	rs7608328	2	73914019	a	g	0.6174	0.0301	0.5882	0.6484	0.2609	0.0378	4.811e-12	++	291	1.01737	0.3516	-0.2716	0.0542	1.6e-06	310	0.95409	0.4118	-0.2509	0.05263	5.034e-06	272	0.97716	2:73854394	HAVANA	73872046	73912703	+	ENSG00000163016.5	pseudogene	KNOWN	ALMS1P	41973	1316	1316
X43249	N-delta-acetylornithine	rs28475658	2	73918127	a	g	0.3653	0.0204	0.3452	0.386	-0.2525	0.0389	8.719e-11	--	291	1.01737	0.3452	-0.2772	0.05468	1.231e-06	310	0.973293	0.386	-0.2271	0.0554	7.316e-05	272	0.98367	2:73854394	HAVANA	73872046	73912703	+	ENSG00000163016.5	pseudogene	KNOWN	ALMS1P	46081	5424	5424
X43249	N-delta-acetylornithine	rs13000788	2	73918312	t	c	0.6347	0.0204	0.614	0.6548	0.2525	0.0389	8.719e-11	++	291	1.01737	0.3452	-0.2772	0.05468	1.231e-06	310	0.976847	0.386	-0.2271	0.0554	7.316e-05	272	0.98863	2:73854394	HAVANA	73872046	73912703	+	ENSG00000163016.5	pseudogene	KNOWN	ALMS1P	46266	5609	5609
X43249	N-delta-acetylornithine	rs2421575	2	73919522	a	g	0.6347	0.0204	0.614	0.6548	0.2525	0.0389	8.719e-11	++	291	1.01737	0.3452	-0.2772	0.05468	1.231e-06	310	0.977387	0.386	-0.2271	0.0554	7.316e-05	272	0.9893	2:73854394	HAVANA	73872046	73912703	+	ENSG00000163016.5	pseudogene	KNOWN	ALMS1P	47476	6819	6819
X43249	N-delta-acetylornithine	rs4852316	2	73919658	a	g	0.646	0.0213	0.625	0.6677	0.2669	0.0388	5.67e-12	++	291	1.01737	0.3323	-0.3006	0.05525	2.28e-07	310	0.98365	0.375	-0.2343	0.05437	3.246e-05	272	0.98944	2:73854394	HAVANA	73872046	73912703	+	ENSG00000163016.5	pseudogene	KNOWN	ALMS1P	47612	6955	6955
X43249	N-delta-acetylornithine	rs13014700	2	73920121	c	g	0.3653	0.0204	0.3452	0.386	-0.2525	0.0389	8.719e-11	--	291	1.01737	0.3452	-0.2772	0.05468	1.231e-06	310	0.97761	0.386	-0.2271	0.0554	7.316e-05	272	0.99013	2:73854394	HAVANA	73872046	73912703	+	ENSG00000163016.5	pseudogene	KNOWN	ALMS1P	48075	7418	7418
X43249	N-delta-acetylornithine	rs13015885	2	73920482	t	g	0.6347	0.0204	0.614	0.6548	0.2525	0.0389	8.719e-11	++	291	1.01737	0.3452	-0.2772	0.05468	1.231e-06	310	0.97786	0.386	-0.2271	0.0554	7.316e-05	272	0.99044	2:73854394	HAVANA	73927754	73928432	-	ENSG00000204872.2	pseudogene	KNOWN	AC092653.5	7272	7950	7272
X43249	N-delta-acetylornithine	rs4513320	2	73920741	t	c	0.3653	0.0204	0.3452	0.386	-0.2525	0.0389	8.719e-11	--	291	1.01737	0.3452	-0.2772	0.05468	1.231e-06	310	0.97805	0.386	-0.2271	0.0554	7.316e-05	272	0.99094	2:73854394	HAVANA	73927754	73928432	-	ENSG00000204872.2	pseudogene	KNOWN	AC092653.5	7013	7691	7013
X43249	N-delta-acetylornithine	rs6732812	2	73922475	t	c	0.3639	0.022	0.3419	0.386	-0.2543	0.0392	8.405e-11	--	291	1.01737	0.3419	-0.2814	0.05536	1.16e-06	310	0.978833	0.386	-0.2271	0.0554	7.316e-05	272	0.99228	2:73854394	HAVANA	73927754	73928432	-	ENSG00000204872.2	pseudogene	KNOWN	AC092653.5	5279	5957	5279
X43249	N-delta-acetylornithine	rs35767294	2	73922834	a	g	0.3639	0.022	0.3419	0.386	-0.2543	0.0392	8.405e-11	--	291	1.01737	0.3419	-0.2814	0.05536	1.16e-06	310	0.97897	0.386	-0.2271	0.0554	7.316e-05	272	0.99265	2:73854394	HAVANA	73927754	73928432	-	ENSG00000204872.2	pseudogene	KNOWN	AC092653.5	4920	5598	4920
X43249	N-delta-acetylornithine	rs17350056	2	73922877	a	g	0.6361	0.022	0.614	0.6581	0.2543	0.0392	8.405e-11	++	291	1.01737	0.3419	-0.2814	0.05536	1.16e-06	310	0.978947	0.386	-0.2271	0.0554	7.316e-05	272	0.99293	2:73854394	HAVANA	73927754	73928432	-	ENSG00000204872.2	pseudogene	KNOWN	AC092653.5	4877	5555	4877
X43249	N-delta-acetylornithine	rs17434634	2	73922926	a	t	0.6361	0.022	0.614	0.6581	0.2543	0.0392	8.405e-11	++	291	1.01737	0.3419	-0.2814	0.05536	1.16e-06	310	0.979267	0.386	-0.2271	0.0554	7.316e-05	272	0.99296	2:73854394	HAVANA	73927754	73928432	-	ENSG00000204872.2	pseudogene	KNOWN	AC092653.5	4828	5506	4828
X43249	N-delta-acetylornithine	rs17434655	2	73923089	t	c	0.3639	0.022	0.3419	0.386	-0.2543	0.0392	8.405e-11	--	291	1.01737	0.3419	-0.2814	0.05536	1.16e-06	310	0.97943	0.386	-0.2271	0.0554	7.316e-05	272	0.99335	2:73854394	HAVANA	73927754	73928432	-	ENSG00000204872.2	pseudogene	KNOWN	AC092653.5	4665	5343	4665
X43249	N-delta-acetylornithine	rs10200762	2	73923583	t	c	0.3653	0.0204	0.3452	0.386	-0.2525	0.0389	8.719e-11	--	291	1.01737	0.3452	-0.2772	0.05468	1.231e-06	310	0.97989	0.386	-0.2271	0.0554	7.316e-05	272	0.99389	2:73854394	HAVANA	73927754	73928432	-	ENSG00000204872.2	pseudogene	KNOWN	AC092653.5	4171	4849	4171
X43249	N-delta-acetylornithine	rs12713788	2	73923794	t	g	0.3653	0.0204	0.3452	0.386	-0.2525	0.0389	8.719e-11	--	291	1.01737	0.3452	-0.2772	0.05468	1.231e-06	310	0.980057	0.386	-0.2271	0.0554	7.316e-05	272	0.99385	2:73854394	HAVANA	73927754	73928432	-	ENSG00000204872.2	pseudogene	KNOWN	AC092653.5	3960	4638	3960
X43249	N-delta-acetylornithine	rs13031853	2	73924182	t	c	0.3653	0.0204	0.3452	0.386	-0.2525	0.0389	8.719e-11	--	291	1.01737	0.3452	-0.2772	0.05468	1.231e-06	310	0.979667	0.386	-0.2271	0.0554	7.316e-05	272	0.99423	2:73854394	HAVANA	73927754	73928432	-	ENSG00000204872.2	pseudogene	KNOWN	AC092653.5	3572	4250	3572
X43249	N-delta-acetylornithine	rs13031866	2	73924198	t	c	0.3653	0.0204	0.3452	0.386	-0.2525	0.0389	8.719e-11	--	291	1.01737	0.3452	-0.2772	0.05468	1.231e-06	310	0.97974	0.386	-0.2271	0.0554	7.316e-05	272	0.9942	2:73854394	HAVANA	73927754	73928432	-	ENSG00000204872.2	pseudogene	KNOWN	AC092653.5	3556	4234	3556
X43249	N-delta-acetylornithine	rs13006448	2	73924424	t	g	0.6347	0.0204	0.614	0.6548	0.2525	0.0389	8.719e-11	++	291	1.01737	0.3452	-0.2772	0.05468	1.231e-06	310	0.98046	0.386	-0.2271	0.0554	7.316e-05	272	0.99479	2:73854394	HAVANA	73927754	73928432	-	ENSG00000204872.2	pseudogene	KNOWN	AC092653.5	3330	4008	3330
X43249	N-delta-acetylornithine	rs13013228	2	73925216	a	g	0.6347	0.0204	0.614	0.6548	0.2525	0.0389	8.719e-11	++	291	1.01737	0.3452	-0.2772	0.05468	1.231e-06	310	0.98103	0.386	-0.2271	0.0554	7.316e-05	272	0.9957	2:73854394	HAVANA	73927754	73928432	-	ENSG00000204872.2	pseudogene	KNOWN	AC092653.5	2538	3216	2538
X43249	N-delta-acetylornithine	rs7370393	2	73925636	a	c	0.3653	0.0204	0.3452	0.386	-0.2525	0.0389	8.719e-11	--	291	1.01737	0.3452	-0.2772	0.05468	1.231e-06	310	0.981267	0.386	-0.2271	0.0554	7.316e-05	272	0.99606	2:73854394	HAVANA	73927754	73928432	-	ENSG00000204872.2	pseudogene	KNOWN	AC092653.5	2118	2796	2118
X43249	N-delta-acetylornithine	rs2001490	2	73928098	c	g	0.3653	0.0204	0.3452	0.386	-0.2525	0.0389	8.719e-11	--	291	1.01737	0.3452	-0.2772	0.05468	1.231e-06	310	0.9837	0.386	-0.2271	0.0554	7.316e-05	272	0.99976	2:73854394	HAVANA	73927754	73928432	-	ENSG00000204872.2	pseudogene	KNOWN	AC092653.5	344	334	334
X43249	N-delta-acetylornithine	rs2012574	2	73928366	c	g	0.6347	0.0204	0.614	0.6548	0.2525	0.0389	8.719e-11	++	291	1.01737	0.3452	-0.2772	0.05468	1.231e-06	310	0.98365	0.386	-0.2271	0.0554	7.316e-05	272	0.99963	2:73854394	HAVANA	73927754	73928432	-	ENSG00000204872.2	pseudogene	KNOWN	AC092653.5	612	66	66
X43249	N-delta-acetylornithine	rs2001436	2	73928965	a	t	0.3653	0.0204	0.3452	0.386	-0.2525	0.0389	8.719e-11	--	291	1.01737	0.3452	-0.2772	0.05468	1.231e-06	310	0.983703	0.386	-0.2271	0.0554	7.316e-05	272	0.99945	2:73854394	HAVANA	73927754	73928432	-	ENSG00000204872.2	pseudogene	KNOWN	AC092653.5	1211	533	533
X43249	N-delta-acetylornithine	rs4530394	2	73929650	t	c	0.3653	0.0204	0.3452	0.386	-0.2525	0.0389	8.719e-11	--	291	1.01737	0.3452	-0.2772	0.05468	1.231e-06	310	0.983637	0.386	-0.2271	0.0554	7.316e-05	272	0.99866	2:73854394	HAVANA	73927754	73928432	-	ENSG00000204872.2	pseudogene	KNOWN	AC092653.5	1896	1218	1218
X43249	N-delta-acetylornithine	rs12998980	2	73930726	a	c	0.3639	0.022	0.3419	0.386	-0.2543	0.0392	8.405e-11	--	291	1.01737	0.3419	-0.2814	0.05536	1.16e-06	310	0.98427	0.386	-0.2271	0.0554	7.316e-05	272	0.99915	2:73854394	HAVANA	73927754	73928432	-	ENSG00000204872.2	pseudogene	KNOWN	AC092653.5	2972	2294	2294
X43249	N-delta-acetylornithine	rs13005729	2	73931347	a	g	0.6361	0.022	0.614	0.6581	0.2543	0.0392	8.405e-11	++	291	1.01737	0.3419	-0.2814	0.05536	1.16e-06	310	0.984277	0.386	-0.2271	0.0554	7.316e-05	272	0.99917	2:73854394	HAVANA	73927754	73928432	-	ENSG00000204872.2	pseudogene	KNOWN	AC092653.5	3593	2915	2915
X43249	N-delta-acetylornithine	rs12233112	2	73931764	a	g	0.6361	0.022	0.614	0.6581	0.2543	0.0392	8.405e-11	++	291	1.01737	0.3419	-0.2814	0.05536	1.16e-06	310	0.984537	0.386	-0.2271	0.0554	7.316e-05	272	0.99941	2:73854394	HAVANA	73927754	73928432	-	ENSG00000204872.2	pseudogene	KNOWN	AC092653.5	4010	3332	3332
X43249	N-delta-acetylornithine	rs12233115	2	73931891	a	g	0.6361	0.022	0.614	0.6581	0.2543	0.0392	8.405e-11	++	291	1.01737	0.3419	-0.2814	0.05536	1.16e-06	310	0.984853	0.386	-0.2271	0.0554	7.316e-05	272	0.9996	2:73854394	HAVANA	73927754	73928432	-	ENSG00000204872.2	pseudogene	KNOWN	AC092653.5	4137	3459	3459
X43249	N-delta-acetylornithine	rs11126414	2	73932044	a	g	0.6361	0.022	0.614	0.6581	0.2543	0.0392	8.405e-11	++	291	1.01737	0.3419	-0.2814	0.05536	1.16e-06	310	0.984913	0.386	-0.2271	0.0554	7.316e-05	272	0.99968	2:73854394	HAVANA	73927754	73928432	-	ENSG00000204872.2	pseudogene	KNOWN	AC092653.5	4290	3612	3612
X43249	N-delta-acetylornithine	rs4852975	2	73932465	t	c	0.6361	0.022	0.614	0.6581	0.2543	0.0392	8.405e-11	++	291	1.01737	0.3419	-0.2814	0.05536	1.16e-06	310	0.98456	0.386	-0.2271	0.0554	7.316e-05	272	0.99943	2:73854394	HAVANA	73927754	73928432	-	ENSG00000204872.2	pseudogene	KNOWN	AC092653.5	4711	4033	4033
X43249	N-delta-acetylornithine	rs17350125	2	73936184	a	c	0.3542	0.0213	0.3323	0.375	-0.2625	0.0389	1.568e-11	--	291	1.01737	0.3323	-0.2923	0.05581	5.812e-07	310	0.986737	0.375	-0.2343	0.05437	3.246e-05	272	0.99896	2:73854394	HAVANA	73927754	73928432	-	ENSG00000204872.2	pseudogene	KNOWN	AC092653.5	8430	7752	7752
X43249	N-delta-acetylornithine	rs4852976	2	73936322	t	c	0.3555	0.0197	0.3355	0.375	-0.2588	0.0387	2.29e-11	--	291	1.01737	0.3355	-0.284	0.05512	8.492e-07	310	0.986443	0.375	-0.2343	0.05437	3.246e-05	272	0.99868	2:73854394	HAVANA	73927754	73928432	-	ENSG00000204872.2	pseudogene	KNOWN	AC092653.5	8568	7890	7890
X43249	N-delta-acetylornithine	rs11126415	2	73936500	t	c	0.6445	0.0197	0.625	0.6645	0.2588	0.0387	2.29e-11	++	291	1.01737	0.3355	-0.284	0.05512	8.492e-07	310	0.986713	0.375	-0.2343	0.05437	3.246e-05	272	0.99898	2:73854394	HAVANA	73927754	73928432	-	ENSG00000204872.2	pseudogene	KNOWN	AC092653.5	8746	8068	8068
X43249	N-delta-acetylornithine	rs2567600	2	73981598	a	g	0.1432	0.0042	0.1387	0.1471	-0.4073	0.0536	2.964e-14	--	291	1.01737	0.1387	-0.4467	0.07861	7.311e-08	310	0.979733	0.1471	-0.3731	0.07326	1.244e-06	272	0.97056	2:73854394	HAVANA	73977383	73977913	-	ENSG00000273245.1	lincRNA	NOVEL	RP11-434P11.2	4215	3685	3685
X43249	N-delta-acetylornithine	rs2567601	2	73985167	t	g	0.8568	0.0042	0.8529	0.8613	0.4073	0.0536	2.964e-14	++	291	1.01737	0.1387	-0.4467	0.07861	7.311e-08	310	0.977043	0.1471	-0.3731	0.07326	1.244e-06	272	0.96991	2:73854394	HAVANA	73989311	74007284	-	ENSG00000144048.6	protein_coding	KNOWN	DUSP11	4144	22117	4144
X43249	N-delta-acetylornithine	rs2567602	2	73985536	a	g	0.8553	0.0026	0.8529	0.8581	0.4064	0.0535	3.154e-14	++	291	1.01737	0.1419	-0.4446	0.07842	7.793e-08	310	0.978677	0.1471	-0.3731	0.07326	1.244e-06	272	0.97024	2:73854394	HAVANA	73989311	74007284	-	ENSG00000144048.6	protein_coding	KNOWN	DUSP11	3775	21748	3775
X43249	N-delta-acetylornithine	rs2567603	2	73986125	c	g	0.1447	0.0026	0.1419	0.1471	-0.4064	0.0535	3.154e-14	--	291	1.01737	0.1419	-0.4446	0.07842	7.793e-08	310	0.98094	0.1471	-0.3731	0.07326	1.244e-06	272	0.97034	2:73854394	HAVANA	73989311	74007284	-	ENSG00000144048.6	protein_coding	KNOWN	DUSP11	3186	21159	3186
X43249	N-delta-acetylornithine	rs2567598	2	74004071	a	g	0.8553	0.0026	0.8529	0.8581	0.4064	0.0535	3.154e-14	++	291	1.01737	0.1419	-0.4446	0.07842	7.793e-08	310	0.979607	0.1471	-0.3731	0.07326	1.244e-06	272	0.96819	2:73854394	HAVANA	73989311	74007284	-	ENSG00000144048.6	protein_coding	KNOWN	DUSP11	14760	3213	3213
X43807	bilirubin	rs6744284	2	234625297	t	c	0.3241	0.0351	0.2794	0.3516	0.1437	0.0223	1.227e-10	++	291	1.01265	0.3516	0.1479	0.02838	6.557e-07	310	0.999603	0.2794	0.1368	0.03615	0.0002351	272	0.99335	2:234625297	HAVANA	234627467	234628333	+	ENSG00000244474.1	protein_coding	KNOWN	UGT1A4	2170	3036	2170
X3141	betaine	rs73058466	3	45749183	a	g	0.1398	0.0063	0.1324	0.1452	0.0911	0.0127	6.652e-13	++	291	1.01784	0.1452	0.09325	0.0167	1.175e-07	310	0.99367	0.1324	0.08812	0.01946	1.351e-05	272	0.99748	3:45814094	HAVANA	45730678	45786916	+	ENSG00000211456.6	protein_coding	KNOWN	SACM1L	18505	37733	18505
X3141	betaine	rs73058468	3	45750200	t	c	0.1398	0.0063	0.1324	0.1452	0.0911	0.0127	6.652e-13	++	291	1.01784	0.1452	0.09325	0.0167	1.175e-07	310	0.99444	0.1324	0.08812	0.01946	1.351e-05	272	0.99766	3:45814094	HAVANA	45730678	45786916	+	ENSG00000211456.6	protein_coding	KNOWN	SACM1L	19522	36716	19522
X3141	betaine	rs73058498	3	45765132	t	g	0.8952	0.0102	0.8871	0.9081	-0.1019	0.0145	2.101e-12	--	291	1.01784	0.1129	0.1069	0.01846	4.311e-08	310	0.98866	0.09191	0.09374	0.0234	0.0001045	272	0.99998	3:45814094	ENSEMBL	45784167	45784460	+	ENSG00000244357.2	misc_RNA	KNOWN	RN7SL145P	19035	19328	19035
X3141	betaine	rs73060324	3	45785915	t	g	0.8932	0.0118	0.8839	0.9081	-0.0986	0.0145	1.03e-11	--	291	1.01784	0.1161	0.1016	0.01846	1.715e-07	310	0.989297	0.09191	0.09374	0.0234	0.0001045	272	0.99415	3:45814094	HAVANA	45730678	45786916	+	ENSG00000211456.6	protein_coding	KNOWN	SACM1L	55237	1001	1001
X3141	betaine	rs9864354	3	45801912	t	c	0.152	0.0072	0.1434	0.1581	0.0867	0.012	5.55e-13	++	291	1.01784	0.1581	0.09077	0.01574	4.865e-08	310	0.991837	0.1434	0.08092	0.01861	2.797e-05	272	0.9892	3:45814094	HAVANA	45796942	45838027	-	ENSG00000163817.11	protein_coding	KNOWN	SLC6A20	4970	36115	4970
X3141	betaine	rs9857669	3	45806066	t	c	0.156	0.0138	0.1397	0.1677	0.0866	0.0118	2.485e-13	++	291	1.01784	0.1677	0.08583	0.01552	1.495e-07	310	0.994333	0.1397	0.08762	0.01827	4.464e-06	272	0.98859	3:45814094	HAVANA	45796942	45838027	-	ENSG00000163817.11	protein_coding	KNOWN	SLC6A20	9124	31961	9124
X3141	betaine	rs9867918	3	45807699	c	g	0.156	0.0138	0.1397	0.1677	0.0866	0.0118	2.485e-13	++	291	1.01784	0.1677	0.08583	0.01552	1.495e-07	310	0.994407	0.1397	0.08762	0.01827	4.464e-06	272	0.99013	3:45814094	HAVANA	45796942	45838027	-	ENSG00000163817.11	protein_coding	KNOWN	SLC6A20	10757	30328	10757
X3141	betaine	rs4327428	3	45809329	a	c	0.1191	0.0111	0.1066	0.129	0.098	0.0132	9.798e-14	++	291	1.01784	0.129	0.1012	0.01763	5.507e-08	310	1	0.1066	0.09403	0.01981	5.46e-06	272	0.99643	3:45814094	HAVANA	45796942	45838027	-	ENSG00000163817.11	protein_coding	KNOWN	SLC6A20	12387	28698	12387
X3141	betaine	rs9818982	3	45812514	a	g	0.1209	0.0128	0.1066	0.1323	0.0941	0.0132	9.348e-13	++	291	1.01784	0.1323	0.09419	0.01766	3.729e-07	310	0.994453	0.1066	0.09403	0.01981	5.46e-06	272	0.99234	3:45814094	HAVANA	45796942	45838027	-	ENSG00000163817.11	protein_coding	KNOWN	SLC6A20	15572	25513	15572
X3141	betaine	rs17279437	3	45814094	a	g	0.1053	0.0052	0.0993	0.1097	0.1084	0.0138	4.734e-15	++	291	1.01784	0.1097	0.1171	0.01815	1.673e-09	310	0.994473	0.09926	0.09631	0.02138	1.483e-05	272	0.99328	3:45814094	HAVANA	45796942	45838027	-	ENSG00000163817.11	protein_coding	KNOWN	SLC6A20	17152	23933	17152
X3141	betaine	rs73062374	3	45818144	a	g	0.1357	0.0002	0.1355	0.136	0.0937	0.0128	2.337e-13	++	291	1.01784	0.1355	0.0987	0.01707	4.545e-08	310	0.93784	0.136	0.08722	0.01928	1.38e-05	272	0.99949	3:45814094	HAVANA	45796942	45838027	-	ENSG00000163817.11	protein_coding	KNOWN	SLC6A20	21202	19883	19883
X20694	oxalate (ethanedioate)	rs35170539	3	96314015	a	c	0.1368	0.0158	0.1226	0.1544	-0.0595	0.0091	5.644e-11	--	291	0.997204	0.1226	-0.07199	0.01222	2.684e-08	310	0.98626	0.1544	-0.04413	0.01358	0.001478	272	0.98646	3:96314015	ENSEMBL	96327658	96327761	-	ENSG00000199286.1	snRNA	KNOWN	RNU6-1094P	13643	13746	13643
X20694	oxalate (ethanedioate)	rs113669966	3	96320214	c	g	0.1368	0.0158	0.1226	0.1544	-0.0595	0.0091	5.644e-11	--	291	0.997204	0.1226	-0.07199	0.01222	2.684e-08	310	0.981323	0.1544	-0.04413	0.01358	0.001478	272	0.98503	3:96314015	ENSEMBL	96327658	96327761	-	ENSG00000199286.1	snRNA	KNOWN	RNU6-1094P	7444	7547	7444
X37097	tryptophan betaine	rs4451042	5	131755477	t	g	0.9515	0.0071	0.9452	0.9596	0.5353	0.0814	4.808e-11	++	291	1.02495	0.05484	-0.5891	0.1085	2.399e-07	310	0.999913	0.04044	-0.4661	0.1231	0.0002345	272	1	5:131755477	HAVANA	131755108	131762406	-	ENSG00000238160.1	antisense	NOVEL	AC116366.5	369	6929	369
X31934	2-hydroxyadipate	rs75026206	6	19752656	t	c	0.0677	0.0076	0.0588	0.0742	-0.265	0.0405	5.786e-11	--	291	1.01171	0.07419	-0.2782	0.05328	6.247e-07	310	0.995503	0.05882	-0.2471	0.06222	0.0001191	272	0.99998	6:19757847	HAVANA	19690056	19753344	-	ENSG00000237404.1	lincRNA	NOVEL	RP3-471C18.2	62600	688	688
X31934	2-hydroxyadipate	rs142467799	6	19757847	a	g	0.081	0.0033	0.0772	0.0839	-0.2454	0.0357	5.924e-12	--	291	1.01171	0.08387	-0.2956	0.0473	4.593e-09	310	0.953463	0.07721	-0.1793	0.05429	0.001241	272	0.96854	6:19757847	HAVANA	19690056	19753344	-	ENSG00000237404.1	lincRNA	NOVEL	RP3-471C18.2	67791	4503	4503
X31934	2-hydroxyadipate	rs7747609	6	19790092	t	g	0.9323	0.0076	0.9258	0.9412	0.265	0.0405	5.786e-11	++	291	1.01171	0.07419	-0.2782	0.05328	6.247e-07	310	0.99659	0.05882	-0.2471	0.06222	0.0001191	272	0.99998	6:19757847	HAVANA	19802395	19804983	-	ENSG00000228412.2	lincRNA	NOVEL	RP4-625H18.2	12303	14891	12303
X31934	2-hydroxyadipate	rs75398766	6	19795015	t	c	0.9323	0.0076	0.9258	0.9412	0.265	0.0405	5.786e-11	++	291	1.01171	0.07419	-0.2782	0.05328	6.247e-07	310	0.995633	0.05882	-0.2471	0.06222	0.0001191	272	0.99416	6:19757847	HAVANA	19802395	19804983	-	ENSG00000228412.2	lincRNA	NOVEL	RP4-625H18.2	7380	9968	7380
X31934	2-hydroxyadipate	rs16882710	6	19803155	t	c	0.0677	0.0076	0.0588	0.0742	-0.265	0.0405	5.786e-11	--	291	1.01171	0.07419	-0.2782	0.05328	6.247e-07	310	0.994457	0.05882	-0.2471	0.06222	0.0001191	272	0.9895	6:19757847	HAVANA	19802395	19804983	-	ENSG00000228412.2	lincRNA	NOVEL	RP4-625H18.2	760	1828	760
X31934	2-hydroxyadipate	rs114990132	6	19804359	a	c	0.9299	0.0091	0.9226	0.9412	0.2553	0.0391	6.202e-11	++	291	1.01171	0.07742	-0.2607	0.05016	6.988e-07	310	0.988033	0.05882	-0.2471	0.06222	0.0001191	272	0.98836	6:19757847	HAVANA	19802395	19804983	-	ENSG00000228412.2	lincRNA	NOVEL	RP4-625H18.2	1964	624	624
X31934	2-hydroxyadipate	rs116293473	6	19805125	a	g	0.0701	0.0091	0.0588	0.0774	-0.2553	0.0391	6.202e-11	--	291	1.01171	0.07742	-0.2607	0.05016	6.988e-07	310	0.992403	0.05882	-0.2471	0.06222	0.0001191	272	0.98621	6:19757847	HAVANA	19802395	19804983	-	ENSG00000228412.2	lincRNA	NOVEL	RP4-625H18.2	2730	142	142
X33946	N-acetylhistidine	rs2239538	7	100798728	a	g	0.1211	0.0058	0.114	0.1258	-0.1728	0.0265	7.44e-11	--	291	0.975952	0.1258	-0.1695	0.03415	1.982e-06	310	0.99113	0.114	-0.1779	0.04218	4.663e-05	272	0.99369	7:100816347	HAVANA	100797678	100804877	+	ENSG00000106367.9	protein_coding	KNOWN	AP1S1	1050	6149	1050
X33946	N-acetylhistidine	rs73178553	7	100801415	t	c	0.8808	0.0042	0.8774	0.886	0.1781	0.0266	2.118e-11	++	291	0.975952	0.1226	-0.1782	0.03425	6.763e-07	310	0.989767	0.114	-0.1779	0.04218	4.663e-05	272	0.99451	7:100816347	ENSEMBL	100802754	100802836	+	ENSG00000264425.1	miRNA	KNOWN	MIR4653	1339	1421	1339
X33946	N-acetylhistidine	rs2074682	7	100802140	t	c	0.8808	0.0042	0.8774	0.886	0.1781	0.0266	2.118e-11	++	291	0.975952	0.1226	-0.1782	0.03425	6.763e-07	310	0.98953	0.114	-0.1779	0.04218	4.663e-05	272	0.99468	7:100816347	ENSEMBL	100802754	100802836	+	ENSG00000264425.1	miRNA	KNOWN	MIR4653	614	696	614
X33946	N-acetylhistidine	rs11980280	7	100803178	t	c	0.8808	0.0042	0.8774	0.886	0.1781	0.0266	2.118e-11	++	291	0.975952	0.1226	-0.1782	0.03425	6.763e-07	310	0.989337	0.114	-0.1779	0.04218	4.663e-05	272	0.99519	7:100816347	ENSEMBL	100802754	100802836	+	ENSG00000264425.1	miRNA	KNOWN	MIR4653	424	342	342
X33946	N-acetylhistidine	rs2074684	7	100803710	t	c	0.1192	0.0042	0.114	0.1226	-0.1781	0.0266	2.118e-11	--	291	0.975952	0.1226	-0.1782	0.03425	6.763e-07	310	0.989193	0.114	-0.1779	0.04218	4.663e-05	272	0.99562	7:100816347	ENSEMBL	100802754	100802836	+	ENSG00000264425.1	miRNA	KNOWN	MIR4653	956	874	874
X33946	N-acetylhistidine	rs1048365	7	100804430	t	c	0.1192	0.0042	0.114	0.1226	-0.1781	0.0266	2.118e-11	--	291	0.975952	0.1226	-0.1782	0.03425	6.763e-07	310	0.98921	0.114	-0.1779	0.04218	4.663e-05	272	0.99585	7:100816347	HAVANA	100797678	100804877	+	ENSG00000106367.9	protein_coding	KNOWN	AP1S1	6752	447	447
X33946	N-acetylhistidine	rs75741381	7	100809458	c	g	0.8769	0.0073	0.871	0.886	0.1742	0.0264	4.069e-11	++	291	0.975952	0.129	-0.1718	0.03382	1.182e-06	310	0.975607	0.114	-0.1779	0.04218	4.663e-05	272	0.98427	7:100816347	HAVANA	100805790	100808874	-	ENSG00000128564.5	protein_coding	KNOWN	VGF	3668	584	584
X33946	N-acetylhistidine	rs740104	7	100816347	c	g	0.929	0.0039	0.9258	0.9338	0.3584	0.0287	6.661e-36	++	291	0.975952	0.07419	-0.3473	0.03695	1.375e-16	310	0.999823	0.06618	-0.3752	0.04538	1.567e-13	272	0.99934	7:100816347	HAVANA	100813774	100823557	-	ENSG00000167011.4	protein_coding	KNOWN	NAT16	2573	7210	2573
X33946	N-acetylhistidine	rs34985488	7	100817901	a	g	0.929	0.0039	0.9258	0.9338	0.3584	0.0287	6.661e-36	++	291	0.975952	0.07419	-0.3473	0.03695	1.375e-16	310	0.999837	0.06618	-0.3752	0.04538	1.567e-13	272	1	7:100816347	HAVANA	100813774	100823557	-	ENSG00000167011.4	protein_coding	KNOWN	NAT16	4127	5656	4127
X33946	N-acetylhistidine	rs2016117	7	100818310	a	g	0.8439	0.0051	0.8382	0.8484	0.1604	0.0236	1.185e-11	++	291	0.975952	0.1516	-0.176	0.03168	1.342e-07	310	0.994033	0.1618	-0.1407	0.03553	0.0001244	272	0.99309	7:100816347	HAVANA	100813774	100823557	-	ENSG00000167011.4	protein_coding	KNOWN	NAT16	4536	5247	4536
X33946	N-acetylhistidine	rs78254454	7	100822933	a	g	0.071	0.0039	0.0662	0.0742	-0.3584	0.0287	6.661e-36	--	291	0.975952	0.07419	-0.3473	0.03695	1.375e-16	310	0.997923	0.06618	-0.3752	0.04538	1.567e-13	272	0.99995	7:100816347	HAVANA	100813774	100823557	-	ENSG00000167011.4	protein_coding	KNOWN	NAT16	9159	624	624
X33946	N-acetylhistidine	rs1106628	7	100823391	a	g	0.1561	0.0051	0.1516	0.1618	-0.1604	0.0236	1.185e-11	--	291	0.975952	0.1516	-0.176	0.03168	1.342e-07	310	0.989833	0.1618	-0.1407	0.03553	0.0001244	272	0.98723	7:100816347	HAVANA	100813774	100823557	-	ENSG00000167011.4	protein_coding	KNOWN	NAT16	9617	166	166
X33946	N-acetylhistidine	rs61731321	7	100825506	t	g	0.071	0.0039	0.0662	0.0742	-0.3584	0.0287	6.661e-36	--	291	0.975952	0.07419	-0.3473	0.03695	1.375e-16	310	0.99652	0.06618	-0.3752	0.04538	1.567e-13	272	0.99849	7:100816347	HAVANA	100813774	100823557	-	ENSG00000167011.4	protein_coding	KNOWN	NAT16	11732	1949	1949
X33946	N-acetylhistidine	rs111856826	7	100827307	t	g	0.0783	0.0069	0.0698	0.0839	-0.3112	0.0281	1.779e-28	--	291	0.975952	0.08387	-0.271	0.0363	7.808e-12	310	0.92859	0.06985	-0.3713	0.04443	9.689e-14	272	0.92362	7:100816347	HAVANA	100813774	100823557	-	ENSG00000167011.4	protein_coding	KNOWN	NAT16	13533	3750	3750
X33946	N-acetylhistidine	rs7780766	7	100835885	t	c	0.071	0.0039	0.0662	0.0742	-0.3584	0.0287	6.661e-36	--	291	0.975952	0.07419	-0.3473	0.03695	1.375e-16	310	0.992903	0.06618	-0.3752	0.04538	1.567e-13	272	0.99985	7:100816347	HAVANA	100838288	100844302	-	ENSG00000106384.6	protein_coding	KNOWN	MOGAT3	2403	8417	2403
X33946	N-acetylhistidine	rs79560696	7	100836313	a	c	0.071	0.0039	0.0662	0.0742	-0.3584	0.0287	6.661e-36	--	291	0.975952	0.07419	-0.3473	0.03695	1.375e-16	310	0.99122	0.06618	-0.3752	0.04538	1.567e-13	272	0.99736	7:100816347	HAVANA	100838288	100844302	-	ENSG00000106384.6	protein_coding	KNOWN	MOGAT3	1975	7989	1975
X33946	N-acetylhistidine	rs6952520	7	100836898	t	c	0.071	0.0039	0.0662	0.0742	-0.3584	0.0287	6.661e-36	--	291	0.975952	0.07419	-0.3473	0.03695	1.375e-16	310	0.990167	0.06618	-0.3752	0.04538	1.567e-13	272	0.99504	7:100816347	HAVANA	100838288	100844302	-	ENSG00000106384.6	protein_coding	KNOWN	MOGAT3	1390	7404	1390
X33946	N-acetylhistidine	rs56896054	7	100837658	c	g	0.1042	0.0103	0.0919	0.1129	-0.2706	0.0269	8.064e-24	--	291	0.975952	0.1129	-0.2394	0.0352	2.733e-10	310	0.981933	0.09191	-0.3143	0.04167	7.784e-12	272	0.97572	7:100816347	HAVANA	100838288	100844302	-	ENSG00000106384.6	protein_coding	KNOWN	MOGAT3	630	6644	630
X33946	N-acetylhistidine	rs12674140	7	100844011	t	c	0.071	0.0039	0.0662	0.0742	-0.3584	0.0287	6.661e-36	--	291	0.975952	0.07419	-0.3473	0.03695	1.375e-16	310	0.96358	0.06618	-0.3752	0.04538	1.567e-13	272	0.96958	7:100816347	HAVANA	100838288	100844302	-	ENSG00000106384.6	protein_coding	KNOWN	MOGAT3	5723	291	291
X33946	N-acetylhistidine	rs73408451	7	100845051	t	c	0.071	0.0039	0.0662	0.0742	-0.3584	0.0287	6.661e-36	--	291	0.975952	0.07419	-0.3473	0.03695	1.375e-16	310	0.962423	0.06618	-0.3752	0.04538	1.567e-13	272	0.96825	7:100816347	HAVANA	100845043	100846807	-	ENSG00000205267.4	pseudogene	KNOWN	DGAT2L7P	8	1756	8
X3155	3-ureidopropionate	rs12675680	8	105404863	t	c	0.8674	0.0034	0.8645	0.8713	-0.1675	0.0261	1.305e-10	--	291	1.00842	0.1355	0.1481	0.0343	2.957e-05	310	0.99602	0.1287	0.1941	0.04011	3.705e-06	272	0.99872	8:105478933	ENSEMBL	105432721	105433132	-	ENSG00000179577.2	pseudogene	NOVEL	AP003471.1	27858	28269	27858
X3155	3-ureidopropionate	rs58581718	8	105406892	t	c	0.8659	0.0015	0.8645	0.8676	-0.1658	0.0255	7.506e-11	--	291	1.00842	0.1355	0.1481	0.0343	2.957e-05	310	0.992633	0.1324	0.1876	0.03803	2.47e-06	272	0.9988	8:105478933	ENSEMBL	105432721	105433132	-	ENSG00000179577.2	pseudogene	NOVEL	AP003471.1	25829	26240	25829
X3155	3-ureidopropionate	rs58648573	8	105406956	c	g	0.1341	0.0015	0.1324	0.1355	0.1658	0.0255	7.506e-11	++	291	1.00842	0.1355	0.1481	0.0343	2.957e-05	310	0.992673	0.1324	0.1876	0.03803	2.47e-06	272	0.99907	8:105478933	ENSEMBL	105432721	105433132	-	ENSG00000179577.2	pseudogene	NOVEL	AP003471.1	25765	26176	25765
X3155	3-ureidopropionate	rs77614943	8	105409234	a	c	0.1271	0.0014	0.1258	0.1287	0.1705	0.0259	4.365e-11	++	291	1.00842	0.1258	0.1516	0.03518	3.049e-05	310	0.992753	0.1287	0.1927	0.03816	1.496e-06	272	0.9992	8:105478933	ENSEMBL	105432721	105433132	-	ENSG00000179577.2	pseudogene	NOVEL	AP003471.1	23487	23898	23487
X3155	3-ureidopropionate	rs74415349	8	105413467	t	c	0.8677	0	0.8676	0.8677	-0.1671	0.0256	6.3e-11	--	291	1.00842	0.1323	0.1502	0.03453	2.605e-05	310	0.993867	0.1324	0.1876	0.03803	2.47e-06	272	0.99804	8:105478933	ENSEMBL	105432721	105433132	-	ENSG00000179577.2	pseudogene	NOVEL	AP003471.1	19254	19665	19254
X3155	3-ureidopropionate	rs57520778	8	105426694	a	g	0.8659	0.0015	0.8645	0.8676	-0.1654	0.0256	1.068e-10	--	291	1.00842	0.1355	0.1469	0.03464	4.019e-05	310	0.996307	0.1324	0.1876	0.03803	2.47e-06	272	0.99824	8:105478933	ENSEMBL	105432721	105433132	-	ENSG00000179577.2	pseudogene	NOVEL	AP003471.1	6027	6438	6027
X3155	3-ureidopropionate	rs59088104	8	105464657	t	c	0.1873	0.0216	0.1581	0.2032	0.1481	0.0216	7.252e-12	++	291	1.00842	0.2032	0.1297	0.02687	3.556e-06	310	0.970097	0.1581	0.1818	0.03637	1.871e-06	272	0.97905	8:105478933	HAVANA	105342552	105479281	-	ENSG00000147647.8	protein_coding	KNOWN	DPYS	122105	14624	14624
X3155	3-ureidopropionate	rs80274300	8	105470882	a	c	0.2046	0.0155	0.1838	0.2161	0.1711	0.0206	8.974e-17	++	291	1.00842	0.2161	0.1739	0.02563	2.954e-10	310	0.993197	0.1838	0.1661	0.0345	4.108e-06	272	0.99422	8:105478933	HAVANA	105342552	105479281	-	ENSG00000147647.8	protein_coding	KNOWN	DPYS	128330	8399	8399
X3155	3-ureidopropionate	rs77993779	8	105473923	a	t	0.1971	0.0126	0.1801	0.2065	0.1706	0.0205	9.546e-17	++	291	1.00842	0.2065	0.1719	0.02556	4.044e-10	310	0.99626	0.1801	0.1682	0.03445	3.082e-06	272	0.99998	8:105478933	HAVANA	105342552	105479281	-	ENSG00000147647.8	protein_coding	KNOWN	DPYS	131371	5358	5358
X3155	3-ureidopropionate	rs3133280	8	105476406	t	g	0.7933	0.0171	0.7806	0.8162	-0.17	0.0206	1.604e-16	--	291	1.00842	0.2194	0.1721	0.02569	4.629e-10	310	0.99533	0.1838	0.1661	0.0345	4.108e-06	272	0.9971	8:105478933	HAVANA	105342552	105479281	-	ENSG00000147647.8	protein_coding	KNOWN	DPYS	133854	2875	2875
X3155	3-ureidopropionate	rs3133281	8	105476772	t	c	0.7933	0.0171	0.7806	0.8162	-0.17	0.0206	1.604e-16	--	291	1.00842	0.2194	0.1721	0.02569	4.629e-10	310	0.995007	0.1838	0.1661	0.0345	4.108e-06	272	0.99643	8:105478933	HAVANA	105342552	105479281	-	ENSG00000147647.8	protein_coding	KNOWN	DPYS	134220	2509	2509
X3155	3-ureidopropionate	rs2298840	8	105478933	a	g	0.2037	0.0184	0.1765	0.2161	0.1967	0.0185	2.182e-26	++	291	1.00842	0.2161	0.1933	0.02234	1.016e-14	310	0.9877	0.1765	0.2041	0.03303	8.13e-09	272	0.98728	8:105478933	HAVANA	105342552	105479281	-	ENSG00000147647.8	protein_coding	KNOWN	DPYS	136381	348	348
X3155	3-ureidopropionate	rs4602859	8	105481352	t	c	0.7597	0.0211	0.7452	0.7904	-0.1661	0.0178	8.474e-21	--	291	1.00842	0.2548	0.1663	0.02154	1.926e-12	310	0.986627	0.2096	0.1657	0.03138	5.39e-07	272	0.99142	8:105478933	HAVANA	105342552	105479281	-	ENSG00000147647.8	protein_coding	KNOWN	DPYS	138800	2071	2071
X3155	3-ureidopropionate	rs3750187	8	105482475	a	g	0.2403	0.0211	0.2096	0.2548	0.1661	0.0178	8.474e-21	++	291	1.00842	0.2548	0.1663	0.02154	1.926e-12	310	0.986493	0.2096	0.1657	0.03138	5.39e-07	272	0.99214	8:105478933	HAVANA	105342552	105479281	-	ENSG00000147647.8	protein_coding	KNOWN	DPYS	139923	3194	3194
X3155	3-ureidopropionate	rs147944454	8	105494178	t	c	0.2278	0.0203	0.1985	0.2419	0.1664	0.0178	1.014e-20	++	291	1.00842	0.2419	0.162	0.0217	7.832e-12	310	0.983053	0.1985	0.1757	0.03129	1.177e-07	272	0.99816	8:105478933	ENSEMBL	105496597	105496693	-	ENSG00000208032.1	miRNA	KNOWN	MIR548A3	2419	2515	2419
X3155	3-ureidopropionate	rs66479713	8	105498903	t	c	0.2486	0.0189	0.2206	0.2613	0.1501	0.0173	4.923e-18	++	291	1.00842	0.2613	0.1507	0.02093	3.271e-11	310	0.984267	0.2206	0.1489	0.031	4.305e-06	272	0.99727	8:105478933	ENSEMBL	105496597	105496693	-	ENSG00000208032.1	miRNA	KNOWN	MIR548A3	2306	2210	2210
X3155	3-ureidopropionate	rs4474003	8	105504722	a	c	0.7526	0.0157	0.7419	0.7757	-0.153	0.0175	2.061e-18	--	291	1.00842	0.2581	0.1552	0.02116	1.572e-11	310	0.986183	0.2243	0.1482	0.03099	4.7e-06	272	0.99927	8:105478933	HAVANA	105501459	105601252	-	ENSG00000147650.7	protein_coding	KNOWN	LRP12	3263	96530	3263
X3155	3-ureidopropionate	rs12546843	8	105508810	a	g	0.7526	0.0157	0.7419	0.7757	-0.153	0.0175	2.061e-18	--	291	1.00842	0.2581	0.1552	0.02116	1.572e-11	310	0.986003	0.2243	0.1482	0.03099	4.7e-06	272	0.99999	8:105478933	HAVANA	105501459	105601252	-	ENSG00000147650.7	protein_coding	KNOWN	LRP12	7351	92442	7351
X3155	3-ureidopropionate	rs72679133	8	105515026	t	c	0.7653	0.0101	0.7581	0.7794	-0.1576	0.0178	1.06e-18	--	291	1.00842	0.2419	0.1584	0.02195	3.01e-11	310	0.96902	0.2206	0.1559	0.03065	1.276e-06	272	0.98894	8:105478933	HAVANA	105501459	105601252	-	ENSG00000147650.7	protein_coding	KNOWN	LRP12	13567	86226	13567
X3155	3-ureidopropionate	rs67403507	8	105522528	a	t	0.7526	0.0157	0.7419	0.7757	-0.153	0.0175	2.061e-18	--	291	1.00842	0.2581	0.1552	0.02116	1.572e-11	310	0.983733	0.2243	0.1482	0.03099	4.7e-06	272	0.9985	8:105478933	HAVANA	105501459	105601252	-	ENSG00000147650.7	protein_coding	KNOWN	LRP12	21069	78724	21069
X3155	3-ureidopropionate	rs12543329	8	105531749	a	t	0.2474	0.0157	0.2243	0.2581	0.153	0.0175	2.061e-18	++	291	1.00842	0.2581	0.1552	0.02116	1.572e-11	310	0.982227	0.2243	0.1482	0.03099	4.7e-06	272	0.99666	8:105478933	HAVANA	105501459	105601252	-	ENSG00000147650.7	protein_coding	KNOWN	LRP12	30290	69503	30290
X3155	3-ureidopropionate	rs12550349	8	105536669	a	g	0.2474	0.0157	0.2243	0.2581	0.153	0.0175	2.061e-18	++	291	1.00842	0.2581	0.1552	0.02116	1.572e-11	310	0.98167	0.2243	0.1482	0.03099	4.7e-06	272	0.99539	8:105478933	HAVANA	105501459	105601252	-	ENSG00000147650.7	protein_coding	KNOWN	LRP12	35210	64583	35210
X3155	3-ureidopropionate	rs73295140	8	105540714	a	g	0.2474	0.0157	0.2243	0.2581	0.153	0.0175	2.061e-18	++	291	1.00842	0.2581	0.1552	0.02116	1.572e-11	310	0.98129	0.2243	0.1482	0.03099	4.7e-06	272	0.99456	8:105478933	HAVANA	105578314	105578657	+	ENSG00000253454.1	pseudogene	KNOWN	NDUFA5P2	37600	37943	37600
X3155	3-ureidopropionate	rs72679139	8	105547806	c	g	0.2474	0.0157	0.2243	0.2581	0.153	0.0175	2.061e-18	++	291	1.00842	0.2581	0.1552	0.02116	1.572e-11	310	0.98038	0.2243	0.1482	0.03099	4.7e-06	272	0.9929	8:105478933	HAVANA	105578314	105578657	+	ENSG00000253454.1	pseudogene	KNOWN	NDUFA5P2	30508	30851	30508
X3155	3-ureidopropionate	rs12680920	8	105571039	a	g	0.7526	0.0157	0.7419	0.7757	-0.153	0.0175	2.061e-18	--	291	1.00842	0.2581	0.1552	0.02116	1.572e-11	310	0.978063	0.2243	0.1482	0.03099	4.7e-06	272	0.9866	8:105478933	HAVANA	105578314	105578657	+	ENSG00000253454.1	pseudogene	KNOWN	NDUFA5P2	7275	7618	7275
X3155	3-ureidopropionate	rs62510142	8	105574278	t	c	0.2474	0.0157	0.2243	0.2581	0.153	0.0175	2.061e-18	++	291	1.00842	0.2581	0.1552	0.02116	1.572e-11	310	0.976847	0.2243	0.1482	0.03099	4.7e-06	272	0.98586	8:105478933	HAVANA	105578314	105578657	+	ENSG00000253454.1	pseudogene	KNOWN	NDUFA5P2	4036	4379	4036
X3155	3-ureidopropionate	rs67341229	8	105577520	t	c	0.2451	0.0142	0.2243	0.2548	0.1519	0.0175	3.824e-18	++	291	1.00842	0.2548	0.1537	0.0212	2.533e-11	310	0.971577	0.2243	0.1482	0.03099	4.7e-06	272	0.98263	8:105478933	HAVANA	105578314	105578657	+	ENSG00000253454.1	pseudogene	KNOWN	NDUFA5P2	794	1137	794
X3155	3-ureidopropionate	rs4461873	8	105584563	c	g	0.2495	0.0172	0.2243	0.2613	0.1537	0.0175	1.575e-18	++	291	1.00842	0.2613	0.1562	0.02119	1.31e-11	310	0.975167	0.2243	0.1482	0.03099	4.7e-06	272	0.98357	8:105478933	HAVANA	105578314	105578657	+	ENSG00000253454.1	pseudogene	KNOWN	NDUFA5P2	6249	5906	5906
X3155	3-ureidopropionate	rs112988615	8	105590965	a	g	0.2474	0.0157	0.2243	0.2581	0.153	0.0175	2.061e-18	++	291	1.00842	0.2581	0.1552	0.02116	1.572e-11	310	0.97735	0.2243	0.1482	0.03099	4.7e-06	272	0.98299	8:105478933	HAVANA	105501459	105601252	-	ENSG00000147650.7	protein_coding	KNOWN	LRP12	89506	10287	10287
X3155	3-ureidopropionate	rs6988526	8	105592683	a	g	0.2485	0.0141	0.2279	0.2581	0.1529	0.0175	2.084e-18	++	291	1.00842	0.2581	0.1552	0.02116	1.572e-11	310	0.977293	0.2279	0.1479	0.03094	4.726e-06	272	0.98272	8:105478933	HAVANA	105501459	105601252	-	ENSG00000147650.7	protein_coding	KNOWN	LRP12	91224	8569	8569
X3155	3-ureidopropionate	rs72679147	8	105592847	t	c	0.772	0.0154	0.7613	0.7941	-0.1666	0.0178	6.8e-21	--	291	1.00842	0.2387	0.1632	0.02162	4.938e-12	310	0.968543	0.2059	0.1736	0.03117	1.456e-07	272	0.98024	8:105478933	HAVANA	105501459	105601252	-	ENSG00000147650.7	protein_coding	KNOWN	LRP12	91388	8405	8405
X3155	3-ureidopropionate	rs4609171	8	105597491	t	c	0.7515	0.0141	0.7419	0.7721	-0.1529	0.0175	2.084e-18	--	291	1.00842	0.2581	0.1552	0.02116	1.572e-11	310	0.977427	0.2279	0.1479	0.03094	4.726e-06	272	0.98194	8:105478933	HAVANA	105501459	105601252	-	ENSG00000147650.7	protein_coding	KNOWN	LRP12	96032	3761	3761
X3155	3-ureidopropionate	rs72679149	8	105599971	t	c	0.2485	0.0141	0.2279	0.2581	0.1529	0.0175	2.084e-18	++	291	1.00842	0.2581	0.1552	0.02116	1.572e-11	310	0.977443	0.2279	0.1479	0.03094	4.726e-06	272	0.98166	8:105478933	HAVANA	105501459	105601252	-	ENSG00000147650.7	protein_coding	KNOWN	LRP12	98512	1281	1281
X3155	3-ureidopropionate	rs12543736	8	105604206	a	g	0.7316	0.008	0.7258	0.7426	-0.1431	0.0176	3.605e-16	--	291	1.00842	0.2742	0.1469	0.02174	3.399e-10	310	0.978617	0.2574	0.136	0.02977	1.155e-05	272	0.9806	8:105478933	HAVANA	105602961	106258757	+	ENSG00000253350.1	protein_coding	NOVEL	RP11-127H5.1	1245	654551	1245
X3155	3-ureidopropionate	rs12544422	8	105605081	a	t	0.7316	0.008	0.7258	0.7426	-0.1431	0.0176	3.605e-16	--	291	1.00842	0.2742	0.1469	0.02174	3.399e-10	310	0.978603	0.2574	0.136	0.02977	1.155e-05	272	0.98051	8:105478933	HAVANA	105602961	106258757	+	ENSG00000253350.1	protein_coding	NOVEL	RP11-127H5.1	2120	653676	2120
X3155	3-ureidopropionate	rs80313215	8	105617441	a	g	0.2257	0.0139	0.2059	0.2355	0.1622	0.018	1.866e-19	++	291	1.00842	0.2355	0.1565	0.02201	5.348e-11	310	0.968837	0.2059	0.1736	0.03117	1.456e-07	272	0.97589	8:105478933	HAVANA	105602961	106258757	+	ENSG00000253350.1	protein_coding	NOVEL	RP11-127H5.1	14480	641316	14480
X3155	3-ureidopropionate	rs7005545	8	105620592	a	t	0.735	0.0082	0.729	0.7463	-0.1451	0.0175	1.192e-16	--	291	1.00842	0.271	0.1484	0.02172	2.319e-10	310	0.979877	0.2537	0.139	0.02963	6.929e-06	272	0.97867	8:105478933	HAVANA	105602961	106258757	+	ENSG00000253350.1	protein_coding	NOVEL	RP11-127H5.1	17631	638165	17631
X3155	3-ureidopropionate	rs72679151	8	105627117	t	c	0.2301	0.0169	0.2059	0.2419	0.1658	0.0178	1.29e-20	++	291	1.00842	0.2419	0.162	0.0217	7.832e-12	310	0.972233	0.2059	0.1736	0.03117	1.456e-07	272	0.97599	8:105478933	HAVANA	105602961	106258757	+	ENSG00000253350.1	protein_coding	NOVEL	RP11-127H5.1	24156	631640	24156
X3155	3-ureidopropionate	rs12681417	8	105635003	a	g	0.265	0.0082	0.2537	0.271	0.1451	0.0175	1.192e-16	++	291	1.00842	0.271	0.1484	0.02172	2.319e-10	310	0.981343	0.2537	0.139	0.02963	6.929e-06	272	0.97821	8:105478933	HAVANA	105602961	106258757	+	ENSG00000253350.1	protein_coding	NOVEL	RP11-127H5.1	32042	623754	32042
X3155	3-ureidopropionate	rs72679153	8	105638262	a	g	0.9211	0.0067	0.9161	0.9302	-0.1999	0.0306	6.617e-11	--	291	1.00842	0.08387	0.1644	0.03806	2.938e-05	310	0.935427	0.06985	0.265	0.05154	1.005e-06	272	0.9388	8:105478933	HAVANA	105602961	106258757	+	ENSG00000253350.1	protein_coding	NOVEL	RP11-127H5.1	35301	620495	35301
X3155	3-ureidopropionate	rs12541194	8	105650058	a	c	0.735	0.0082	0.729	0.7463	-0.1451	0.0175	1.192e-16	--	291	1.00842	0.271	0.1484	0.02172	2.319e-10	310	0.983483	0.2537	0.139	0.02963	6.929e-06	272	0.97814	8:105478933	HAVANA	105602961	106258757	+	ENSG00000253350.1	protein_coding	NOVEL	RP11-127H5.1	47097	608699	47097
X3155	3-ureidopropionate	rs7823668	8	105653535	a	t	0.735	0.0082	0.729	0.7463	-0.1451	0.0175	1.192e-16	--	291	1.00842	0.271	0.1484	0.02172	2.319e-10	310	0.983517	0.2537	0.139	0.02963	6.929e-06	272	0.97634	8:105478933	HAVANA	105602961	106258757	+	ENSG00000253350.1	protein_coding	NOVEL	RP11-127H5.1	50574	605222	50574
X3155	3-ureidopropionate	rs4367508	8	105657753	t	g	0.2684	0.008	0.2574	0.2742	0.1431	0.0176	3.605e-16	++	291	1.00842	0.2742	0.1469	0.02174	3.399e-10	310	0.98441	0.2574	0.136	0.02977	1.155e-05	272	0.97778	8:105478933	HAVANA	105602961	106258757	+	ENSG00000253350.1	protein_coding	NOVEL	RP11-127H5.1	54792	601004	54792
X3155	3-ureidopropionate	rs1438351	8	105659782	a	g	0.7328	0.0097	0.7258	0.7463	-0.1459	0.0176	1.291e-16	--	291	1.00842	0.2742	0.1469	0.02174	3.399e-10	310	0.984517	0.2537	0.1441	0.03017	4.85e-06	272	0.97762	8:105478933	HAVANA	105602961	106258757	+	ENSG00000253350.1	protein_coding	NOVEL	RP11-127H5.1	56821	598975	56821
X3155	3-ureidopropionate	rs7816623	8	105664274	a	g	0.7275	0.0111	0.7194	0.7426	-0.1448	0.0177	3.03e-16	--	291	1.00842	0.2806	0.1462	0.02197	5.835e-10	310	0.98255	0.2574	0.1422	0.02997	5.549e-06	272	0.97514	8:105478933	HAVANA	105602961	106258757	+	ENSG00000253350.1	protein_coding	NOVEL	RP11-127H5.1	61313	594483	61313
X3155	3-ureidopropionate	rs7834249	8	105672856	a	c	0.2672	0.0097	0.2537	0.2742	0.1459	0.0176	1.291e-16	++	291	1.00842	0.2742	0.1469	0.02174	3.399e-10	310	0.98636	0.2537	0.1441	0.03017	4.85e-06	272	0.97622	8:105478933	HAVANA	105602961	106258757	+	ENSG00000253350.1	protein_coding	NOVEL	RP11-127H5.1	69895	585901	69895
X3155	3-ureidopropionate	rs6988884	8	105695912	t	c	0.6565	0.0067	0.6471	0.6613	-0.1118	0.0167	2.517e-11	--	291	1.00842	0.3387	0.1167	0.02063	8.29e-08	310	0.993597	0.3529	0.1022	0.02869	0.0005179	272	0.98864	8:105478933	ENSEMBL	105767334	105767403	-	ENSG00000263732.1	miRNA	NOVEL	AC012564.1	71422	71491	71422
X3155	3-ureidopropionate	rs6468948	8	105695969	a	g	0.3435	0.0067	0.3387	0.3529	0.1118	0.0167	2.517e-11	++	291	1.00842	0.3387	0.1167	0.02063	8.29e-08	310	0.99352	0.3529	0.1022	0.02869	0.0005179	272	0.98856	8:105478933	ENSEMBL	105767334	105767403	-	ENSG00000263732.1	miRNA	NOVEL	AC012564.1	71365	71434	71365
X3155	3-ureidopropionate	rs6468949	8	105696180	a	t	0.3469	0.007	0.3419	0.3566	0.1111	0.0168	4.081e-11	++	291	1.00842	0.3419	0.1167	0.02071	9.243e-08	310	0.992983	0.3566	0.1002	0.02888	0.0007148	272	0.98856	8:105478933	ENSEMBL	105767334	105767403	-	ENSG00000263732.1	miRNA	NOVEL	AC012564.1	71154	71223	71154
X3155	3-ureidopropionate	rs7007813	8	105696591	a	g	0.6566	0.0067	0.6471	0.6613	-0.1114	0.0169	4.119e-11	--	291	1.00842	0.3387	0.1167	0.02063	8.29e-08	310	0.992903	0.3529	0.1007	0.02937	0.0008199	272	0.98777	8:105478933	ENSEMBL	105767334	105767403	-	ENSG00000263732.1	miRNA	NOVEL	AC012564.1	70743	70812	70743
X3155	3-ureidopropionate	rs7012177	8	105696908	t	c	0.3434	0.0067	0.3387	0.3529	0.1114	0.0169	4.119e-11	++	291	1.00842	0.3387	0.1167	0.02063	8.29e-08	310	0.992627	0.3529	0.1007	0.02937	0.0008199	272	0.98761	8:105478933	ENSEMBL	105767334	105767403	-	ENSG00000263732.1	miRNA	NOVEL	AC012564.1	70426	70495	70426
X61868	1-ribosyl-imidazoleacetate*	rs2290414	8	144643603	a	g	0.4449	0.0033	0.4419	0.4485	-0.1275	0.0134	1.96e-21	--	291	0.998135	0.4419	-0.1435	0.01811	6.331e-13	310	0.98143	0.4485	-0.108	0.01994	2.901e-07	272	0.9682	8:144658370	HAVANA	144635377	144645232	+	ENSG00000104518.6	protein_coding	KNOWN	GSDMD	8226	1629	1629
X61868	1-ribosyl-imidazoleacetate*	rs112484283	8	144645785	a	c	0.9564	0.0131	0.9484	0.9779	0.2649	0.0373	1.179e-12	++	291	0.998135	0.05161	-0.3304	0.04368	4.581e-12	310	0.975583	0.02206	-0.08954	0.0715	0.2128	272	0.96269	8:144658370	HAVANA	144635377	144645232	+	ENSG00000104518.6	protein_coding	KNOWN	GSDMD	10408	553	553
X61868	1-ribosyl-imidazoleacetate*	rs56949579	8	144646201	a	g	0.3865	0.0074	0.3787	0.3935	-0.1451	0.0131	1.288e-28	--	291	0.998135	0.3935	-0.1568	0.01796	6.563e-15	310	0.978947	0.3787	-0.1319	0.01907	2.067e-10	272	0.98128	8:144658370	HAVANA	144635377	144645232	+	ENSG00000104518.6	protein_coding	KNOWN	GSDMD	10824	969	969
X61868	1-ribosyl-imidazoleacetate*	rs13254352	8	144649650	a	c	0.244	0.0013	0.2426	0.2452	-0.1195	0.0156	1.713e-14	--	291	0.998135	0.2452	-0.1585	0.02132	9.323e-12	310	0.9748	0.2426	-0.0748	0.02281	0.001346	272	0.96218	8:144658370	HAVANA	144648357	144655141	-	ENSG00000204839.4	protein_coding	KNOWN	MROH6	1293	5491	1293
X61868	1-ribosyl-imidazoleacetate*	rs13271361	8	144650503	a	g	0.4413	0.0099	0.4323	0.4522	-0.1244	0.0136	7.139e-20	--	291	0.998135	0.4323	-0.1407	0.01844	3.2e-12	310	0.974773	0.4522	-0.1047	0.02023	8.608e-07	272	0.96395	8:144658370	HAVANA	144648357	144655141	-	ENSG00000204839.4	protein_coding	KNOWN	MROH6	2146	4638	2146
X61868	1-ribosyl-imidazoleacetate*	rs11986259	8	144653397	a	g	0.237	0.0017	0.2353	0.2387	-0.1469	0.0149	5.623e-23	--	291	0.998135	0.2387	-0.1873	0.02084	1.522e-15	310	0.987703	0.2353	-0.1048	0.02125	2.496e-06	272	0.9801	8:144658370	HAVANA	144648357	144655141	-	ENSG00000204839.4	protein_coding	KNOWN	MROH6	5040	1744	1744
X61868	1-ribosyl-imidazoleacetate*	rs10866911	8	144654249	a	g	0.5318	0.0219	0.511	0.5548	0.1184	0.0131	1.231e-19	++	291	0.998135	0.4452	-0.1432	0.01894	4.715e-12	310	0.988917	0.489	-0.09592	0.01803	4.537e-07	272	0.98477	8:144658370	HAVANA	144648357	144655141	-	ENSG00000204839.4	protein_coding	KNOWN	MROH6	5892	892	892
X61868	1-ribosyl-imidazoleacetate*	rs4873803	8	144654594	t	g	0.53	0.0237	0.5074	0.5548	0.1183	0.0131	1.448e-19	++	291	0.998135	0.4452	-0.1432	0.01894	4.715e-12	310	0.98847	0.4926	-0.09564	0.01807	5.157e-07	272	0.98196	8:144658370	HAVANA	144648357	144655141	-	ENSG00000204839.4	protein_coding	KNOWN	MROH6	6237	547	547
X61868	1-ribosyl-imidazoleacetate*	rs10866912	8	144655315	a	c	0.4506	0.0292	0.4194	0.4779	-0.1203	0.0132	6.758e-20	--	291	0.998135	0.4194	-0.1402	0.01928	2.254e-11	310	0.981973	0.4779	-0.1029	0.01805	8.008e-08	272	0.97653	8:144658370	HAVANA	144648357	144655141	-	ENSG00000204839.4	protein_coding	KNOWN	MROH6	6958	174	174
X61868	1-ribosyl-imidazoleacetate*	rs896955	8	144658370	t	c	0.1655	0.0233	0.136	0.1839	-0.2118	0.0156	3.451e-42	--	291	0.998135	0.1839	-0.2304	0.01982	2.519e-22	310	0.992487	0.136	-0.182	0.02514	3.815e-11	272	0.9937	8:144658370	HAVANA	144655660	144659438	+	ENSG00000255050.1	antisense	NOVEL	RP11-661A12.9	2710	1068	1068
X61868	1-ribosyl-imidazoleacetate*	rs872935	8	144658711	a	g	0.6236	0.0057	0.6176	0.629	0.1443	0.0135	1.119e-26	++	291	0.998135	0.371	-0.1531	0.01857	1.044e-13	310	0.99604	0.3824	-0.1345	0.01966	3.021e-10	272	0.99399	8:144658370	HAVANA	144655660	144659438	+	ENSG00000255050.1	antisense	NOVEL	RP11-661A12.9	3051	727	727
X61868	1-ribosyl-imidazoleacetate*	rs2305496	8	144659949	a	c	0.1239	0.0073	0.1176	0.1323	-0.1893	0.0203	1.204e-20	--	291	0.998135	0.1323	-0.2	0.03101	1.663e-09	310	0.995453	0.1176	-0.1812	0.02689	5.054e-10	272	0.99606	8:144658370	HAVANA	144655660	144659438	+	ENSG00000255050.1	antisense	NOVEL	RP11-661A12.9	4289	511	511
X61868	1-ribosyl-imidazoleacetate*	rs2015562	8	144660257	t	g	0.1218	0.0091	0.114	0.1323	-0.1929	0.0203	2.117e-21	--	291	0.998135	0.1323	-0.2	0.03101	1.663e-09	310	0.992577	0.114	-0.1875	0.02686	1.471e-10	272	0.99294	8:144658370	HAVANA	144656966	144660783	-	ENSG00000147813.11	protein_coding	KNOWN	NAPRT1	3291	526	526
X61868	1-ribosyl-imidazoleacetate*	rs4874156	8	144661564	a	g	0.1239	0.0073	0.1176	0.1323	-0.1893	0.0203	1.204e-20	--	291	0.998135	0.1323	-0.2	0.03101	1.663e-09	310	0.997267	0.1176	-0.1812	0.02689	5.054e-10	272	0.99999	8:144658370	HAVANA	144661806	144662073	+	ENSG00000254741.1	antisense	NOVEL	RP11-661A12.7	242	509	242
X61868	1-ribosyl-imidazoleacetate*	rs1062391	8	144662353	a	g	0.6134	0.0005	0.6129	0.614	0.1472	0.0135	7.165e-28	++	291	0.998135	0.3871	-0.1543	0.01866	9.058e-14	310	0.998823	0.386	-0.1396	0.01942	4.958e-11	272	0.99907	8:144658370	HAVANA	144662180	144679914	-	ENSG00000104529.13	protein_coding	KNOWN	EEF1D	173	17561	173
X61868	1-ribosyl-imidazoleacetate*	rs1809148	8	144663075	a	g	0.1672	0.0249	0.136	0.1871	-0.2097	0.0157	1.009e-40	--	291	0.998135	0.1871	-0.2274	0.02009	1.552e-21	310	0.999997	0.136	-0.182	0.02514	3.815e-11	272	0.9992	8:144658370	HAVANA	144662180	144679914	-	ENSG00000104529.13	protein_coding	KNOWN	EEF1D	895	16839	895
X61868	1-ribosyl-imidazoleacetate*	rs2123758	8	144663661	a	g	0.6168	0.0027	0.614	0.6194	0.1487	0.0135	2.409e-28	++	291	0.998135	0.3806	-0.1572	0.0187	4.215e-14	310	0.998377	0.386	-0.1396	0.01942	4.958e-11	272	0.9971	8:144658370	HAVANA	144662180	144679914	-	ENSG00000104529.13	protein_coding	KNOWN	EEF1D	1481	16253	1481
X61868	1-ribosyl-imidazoleacetate*	rs11136303	8	144665569	t	c	0.1014	0.0069	0.0956	0.1097	-0.1738	0.0228	2.77e-14	--	291	0.998135	0.1097	-0.1788	0.03568	1.602e-06	310	0.999643	0.09559	-0.1703	0.02973	6.905e-08	272	0.99919	8:144658370	HAVANA	144662180	144679914	-	ENSG00000104529.13	protein_coding	KNOWN	EEF1D	3389	14345	3389
X61868	1-ribosyl-imidazoleacetate*	rs4874157	8	144665762	a	g	0.1014	0.0069	0.0956	0.1097	-0.1738	0.0228	2.77e-14	--	291	0.998135	0.1097	-0.1788	0.03568	1.602e-06	310	0.999417	0.09559	-0.1703	0.02973	6.905e-08	272	0.99939	8:144658370	HAVANA	144662180	144679914	-	ENSG00000104529.13	protein_coding	KNOWN	EEF1D	3582	14152	3582
X61868	1-ribosyl-imidazoleacetate*	rs7841183	8	144666122	a	g	0.1014	0.0069	0.0956	0.1097	-0.1738	0.0228	2.77e-14	--	291	0.998135	0.1097	-0.1788	0.03568	1.602e-06	310	0.999687	0.09559	-0.1703	0.02973	6.905e-08	272	0.99837	8:144658370	HAVANA	144662180	144679914	-	ENSG00000104529.13	protein_coding	KNOWN	EEF1D	3942	13792	3942
X61868	1-ribosyl-imidazoleacetate*	rs10112312	8	144666641	a	g	0.1097	0.0081	0.1029	0.1194	-0.1498	0.0228	4.836e-11	--	291	0.998135	0.1194	-0.1509	0.03556	3.974e-05	310	0.989977	0.1029	-0.149	0.02966	1.672e-06	272	0.98418	8:144658370	HAVANA	144662180	144679914	-	ENSG00000104529.13	protein_coding	KNOWN	EEF1D	4461	13273	4461
X61868	1-ribosyl-imidazoleacetate*	rs2382961	8	144666895	a	t	0.1035	0.0051	0.0993	0.1097	-0.1733	0.0227	2.376e-14	--	291	0.998135	0.1097	-0.1788	0.03568	1.602e-06	310	0.998603	0.09926	-0.1696	0.02947	6.13e-08	272	0.99703	8:144658370	HAVANA	144662180	144679914	-	ENSG00000104529.13	protein_coding	KNOWN	EEF1D	4715	13019	4715
X61868	1-ribosyl-imidazoleacetate*	rs4874158	8	144666960	t	c	0.1014	0.0069	0.0956	0.1097	-0.1738	0.0228	2.77e-14	--	291	0.998135	0.1097	-0.1788	0.03568	1.602e-06	310	0.998973	0.09559	-0.1703	0.02973	6.905e-08	272	0.99807	8:144658370	HAVANA	144662180	144679914	-	ENSG00000104529.13	protein_coding	KNOWN	EEF1D	4780	12954	4780
X61868	1-ribosyl-imidazoleacetate*	rs73718108	8	144667385	t	c	0.8986	0.0069	0.8903	0.9044	0.1738	0.0228	2.77e-14	++	291	0.998135	0.1097	-0.1788	0.03568	1.602e-06	310	0.99984	0.09559	-0.1703	0.02973	6.905e-08	272	0.99963	8:144658370	HAVANA	144662180	144679914	-	ENSG00000104529.13	protein_coding	KNOWN	EEF1D	5205	12529	5205
X61868	1-ribosyl-imidazoleacetate*	rs3793366	8	144667755	t	c	0.8986	0.0069	0.8903	0.9044	0.1738	0.0228	2.77e-14	++	291	0.998135	0.1097	-0.1788	0.03568	1.602e-06	310	0.999277	0.09559	-0.1703	0.02973	6.905e-08	272	0.99966	8:144658370	HAVANA	144662180	144679914	-	ENSG00000104529.13	protein_coding	KNOWN	EEF1D	5575	12159	5575
X61868	1-ribosyl-imidazoleacetate*	rs11780087	8	144668590	t	c	0.1014	0.0069	0.0956	0.1097	-0.1738	0.0228	2.77e-14	--	291	0.998135	0.1097	-0.1788	0.03568	1.602e-06	310	0.999857	0.09559	-0.1703	0.02973	6.905e-08	272	0.99968	8:144658370	HAVANA	144662180	144679914	-	ENSG00000104529.13	protein_coding	KNOWN	EEF1D	6410	11324	6410
X61868	1-ribosyl-imidazoleacetate*	rs2382962	8	144669392	a	g	0.8986	0.0069	0.8903	0.9044	0.1738	0.0228	2.77e-14	++	291	0.998135	0.1097	-0.1788	0.03568	1.602e-06	310	0.999927	0.09559	-0.1703	0.02973	6.905e-08	272	0.99999	8:144658370	HAVANA	144662180	144679914	-	ENSG00000104529.13	protein_coding	KNOWN	EEF1D	7212	10522	7212
X61868	1-ribosyl-imidazoleacetate*	rs10110174	8	144670640	t	c	0.8986	0.0069	0.8903	0.9044	0.1738	0.0228	2.77e-14	++	291	0.998135	0.1097	-0.1788	0.03568	1.602e-06	310	0.99994	0.09559	-0.1703	0.02973	6.905e-08	272	0.99873	8:144658370	HAVANA	144662180	144679914	-	ENSG00000104529.13	protein_coding	KNOWN	EEF1D	8460	9274	8460
X61868	1-ribosyl-imidazoleacetate*	rs751932	8	144672541	t	c	0.1014	0.0069	0.0956	0.1097	-0.1738	0.0228	2.77e-14	--	291	0.998135	0.1097	-0.1788	0.03568	1.602e-06	310	0.999147	0.09559	-0.1703	0.02973	6.905e-08	272	0.99597	8:144658370	HAVANA	144662180	144679914	-	ENSG00000104529.13	protein_coding	KNOWN	EEF1D	10361	7373	7373
X61868	1-ribosyl-imidazoleacetate*	rs4495441	8	144672938	a	g	0.1014	0.0069	0.0956	0.1097	-0.1738	0.0228	2.77e-14	--	291	0.998135	0.1097	-0.1788	0.03568	1.602e-06	310	0.99895	0.09559	-0.1703	0.02973	6.905e-08	272	0.99579	8:144658370	HAVANA	144662180	144679914	-	ENSG00000104529.13	protein_coding	KNOWN	EEF1D	10758	6976	6976
X61868	1-ribosyl-imidazoleacetate*	rs2010898	8	144673042	a	c	0.1014	0.0069	0.0956	0.1097	-0.1738	0.0228	2.77e-14	--	291	0.998135	0.1097	-0.1788	0.03568	1.602e-06	310	0.998847	0.09559	-0.1703	0.02973	6.905e-08	272	0.99561	8:144658370	HAVANA	144662180	144679914	-	ENSG00000104529.13	protein_coding	KNOWN	EEF1D	10862	6872	6872
X61868	1-ribosyl-imidazoleacetate*	rs7830957	8	144674516	t	g	0.8986	0.0069	0.8903	0.9044	0.1738	0.0228	2.77e-14	++	291	0.998135	0.1097	-0.1788	0.03568	1.602e-06	310	0.997547	0.09559	-0.1703	0.02973	6.905e-08	272	0.99447	8:144658370	HAVANA	144662180	144679914	-	ENSG00000104529.13	protein_coding	KNOWN	EEF1D	12336	5398	5398
X61868	1-ribosyl-imidazoleacetate*	rs7821226	8	144674558	t	c	0.1014	0.0069	0.0956	0.1097	-0.1738	0.0228	2.77e-14	--	291	0.998135	0.1097	-0.1788	0.03568	1.602e-06	310	0.997487	0.09559	-0.1703	0.02973	6.905e-08	272	0.99433	8:144658370	HAVANA	144662180	144679914	-	ENSG00000104529.13	protein_coding	KNOWN	EEF1D	12378	5356	5356
X61868	1-ribosyl-imidazoleacetate*	rs6995338	8	144676025	a	g	0.1014	0.0069	0.0956	0.1097	-0.1738	0.0228	2.77e-14	--	291	0.998135	0.1097	-0.1788	0.03568	1.602e-06	310	0.996403	0.09559	-0.1703	0.02973	6.905e-08	272	0.99353	8:144658370	HAVANA	144662180	144679914	-	ENSG00000104529.13	protein_coding	KNOWN	EEF1D	13845	3889	3889
X61868	1-ribosyl-imidazoleacetate*	rs1057556	8	144676098	a	c	0.1014	0.0069	0.0956	0.1097	-0.1738	0.0228	2.77e-14	--	291	0.998135	0.1097	-0.1788	0.03568	1.602e-06	310	0.996377	0.09559	-0.1703	0.02973	6.905e-08	272	0.99346	8:144658370	HAVANA	144662180	144679914	-	ENSG00000104529.13	protein_coding	KNOWN	EEF1D	13918	3816	3816
X61868	1-ribosyl-imidazoleacetate*	rs4874165	8	144676403	a	g	0.1014	0.0069	0.0956	0.1097	-0.1738	0.0228	2.77e-14	--	291	0.998135	0.1097	-0.1788	0.03568	1.602e-06	310	0.99598	0.09559	-0.1703	0.02973	6.905e-08	272	0.99315	8:144658370	HAVANA	144662180	144679914	-	ENSG00000104529.13	protein_coding	KNOWN	EEF1D	14223	3511	3511
X61868	1-ribosyl-imidazoleacetate*	rs9314410	8	144676736	t	c	0.8986	0.0069	0.8903	0.9044	0.1738	0.0228	2.77e-14	++	291	0.998135	0.1097	-0.1788	0.03568	1.602e-06	310	0.99586	0.09559	-0.1703	0.02973	6.905e-08	272	0.99305	8:144658370	HAVANA	144662180	144679914	-	ENSG00000104529.13	protein_coding	KNOWN	EEF1D	14556	3178	3178
X61868	1-ribosyl-imidazoleacetate*	rs9657360	8	144676862	t	c	0.7716	0.004	0.7677	0.7757	0.165	0.0144	3.036e-30	++	291	0.998135	0.2323	-0.1988	0.02007	7.138e-18	310	0.9974	0.2243	-0.1288	0.0208	7.545e-09	272	0.98885	8:144658370	HAVANA	144662180	144679914	-	ENSG00000104529.13	protein_coding	KNOWN	EEF1D	14682	3052	3052
X61868	1-ribosyl-imidazoleacetate*	rs10097491	8	144677222	t	c	0.1014	0.0069	0.0956	0.1097	-0.1738	0.0228	2.77e-14	--	291	0.998135	0.1097	-0.1788	0.03568	1.602e-06	310	0.99551	0.09559	-0.1703	0.02973	6.905e-08	272	0.99276	8:144658370	HAVANA	144662180	144679914	-	ENSG00000104529.13	protein_coding	KNOWN	EEF1D	15042	2692	2692
X61868	1-ribosyl-imidazoleacetate*	rs113122933	8	144677565	a	g	0.1014	0.0069	0.0956	0.1097	-0.1738	0.0228	2.77e-14	--	291	0.998135	0.1097	-0.1788	0.03568	1.602e-06	310	0.996433	0.09559	-0.1703	0.02973	6.905e-08	272	0.99263	8:144658370	HAVANA	144662180	144679914	-	ENSG00000104529.13	protein_coding	KNOWN	EEF1D	15385	2349	2349
X61868	1-ribosyl-imidazoleacetate*	rs7844940	8	144677925	t	c	0.1014	0.0069	0.0956	0.1097	-0.1738	0.0228	2.77e-14	--	291	0.998135	0.1097	-0.1788	0.03568	1.602e-06	310	0.99515	0.09559	-0.1703	0.02973	6.905e-08	272	0.99234	8:144658370	HAVANA	144662180	144679914	-	ENSG00000104529.13	protein_coding	KNOWN	EEF1D	15745	1989	1989
X61868	1-ribosyl-imidazoleacetate*	rs7814045	8	144677941	t	c	0.1014	0.0069	0.0956	0.1097	-0.1738	0.0228	2.77e-14	--	291	0.998135	0.1097	-0.1788	0.03568	1.602e-06	310	0.995097	0.09559	-0.1703	0.02973	6.905e-08	272	0.99236	8:144658370	HAVANA	144662180	144679914	-	ENSG00000104529.13	protein_coding	KNOWN	EEF1D	15761	1973	1973
X61868	1-ribosyl-imidazoleacetate*	rs75547282	8	144678346	t	c	0.1014	0.0069	0.0956	0.1097	-0.1738	0.0228	2.77e-14	--	291	0.998135	0.1097	-0.1788	0.03568	1.602e-06	310	0.99596	0.09559	-0.1703	0.02973	6.905e-08	272	0.99066	8:144658370	HAVANA	144662180	144679914	-	ENSG00000104529.13	protein_coding	KNOWN	EEF1D	16166	1568	1568
X61868	1-ribosyl-imidazoleacetate*	rs10282929	8	144681777	t	g	0.7733	0.0023	0.771	0.7757	0.1643	0.0145	8.389e-30	++	291	0.998135	0.229	-0.1977	0.02019	1.371e-17	310	0.996483	0.2243	-0.1288	0.0208	7.545e-09	272	0.98817	8:144658370	HAVANA	144680074	144682485	+	ENSG00000179886.4	protein_coding	KNOWN	TIGD5	1703	708	708
X61868	1-ribosyl-imidazoleacetate*	rs10112966	8	144683934	t	c	0.7733	0.0023	0.771	0.7757	0.1643	0.0145	8.389e-30	++	291	0.998135	0.229	-0.1977	0.02019	1.371e-17	310	0.99594	0.2243	-0.1288	0.0208	7.545e-09	272	0.98827	8:144658370	HAVANA	144683416	144685394	+	ENSG00000271912.1	lincRNA	NOVEL	RP11-661A12.14	518	1460	518
X61868	1-ribosyl-imidazoleacetate*	rs10090650	8	144683975	a	g	0.2267	0.0023	0.2243	0.229	-0.1643	0.0145	8.389e-30	--	291	0.998135	0.229	-0.1977	0.02019	1.371e-17	310	0.99577	0.2243	-0.1288	0.0208	7.545e-09	272	0.98812	8:144658370	HAVANA	144683416	144685394	+	ENSG00000271912.1	lincRNA	NOVEL	RP11-661A12.14	559	1419	559
X61868	1-ribosyl-imidazoleacetate*	rs10094377	8	144684150	t	c	0.2267	0.0023	0.2243	0.229	-0.1643	0.0145	8.389e-30	--	291	0.998135	0.229	-0.1977	0.02019	1.371e-17	310	0.995763	0.2243	-0.1288	0.0208	7.545e-09	272	0.98892	8:144658370	HAVANA	144683416	144685394	+	ENSG00000271912.1	lincRNA	NOVEL	RP11-661A12.14	734	1244	734
X61868	1-ribosyl-imidazoleacetate*	rs10093709	8	144684215	a	g	0.2267	0.0023	0.2243	0.229	-0.1643	0.0145	8.389e-30	--	291	0.998135	0.229	-0.1977	0.02019	1.371e-17	310	0.995297	0.2243	-0.1288	0.0208	7.545e-09	272	0.98879	8:144658370	HAVANA	144683416	144685394	+	ENSG00000271912.1	lincRNA	NOVEL	RP11-661A12.14	799	1179	799
X61868	1-ribosyl-imidazoleacetate*	rs114073802	8	144686998	t	c	0.9298	0.0165	0.9194	0.9559	0.2167	0.0265	3.071e-16	++	291	0.998135	0.08065	-0.2516	0.03139	3.772e-13	310	0.995643	0.04412	-0.1296	0.04957	0.009986	272	0.9953	8:144658370	HAVANA	144686083	144691943	-	ENSG00000104524.9	protein_coding	KNOWN	PYCRL	915	4945	915
X61868	1-ribosyl-imidazoleacetate*	rs2242088	8	144689464	c	g	0.3279	0.011	0.3161	0.3382	-0.1257	0.014	2.042e-19	--	291	0.998135	0.3161	-0.1612	0.02048	8.482e-13	310	0.999117	0.3382	-0.095	0.01906	2e-06	272	0.99731	8:144658370	HAVANA	144686083	144691943	-	ENSG00000104524.9	protein_coding	KNOWN	PYCRL	3381	2479	2479
X61868	1-ribosyl-imidazoleacetate*	rs11136305	8	144689914	t	c	0.6721	0.011	0.6618	0.6839	0.1257	0.014	2.042e-19	++	291	0.998135	0.3161	-0.1612	0.02048	8.482e-13	310	0.999153	0.3382	-0.095	0.01906	2e-06	272	0.99649	8:144658370	HAVANA	144686083	144691943	-	ENSG00000104524.9	protein_coding	KNOWN	PYCRL	3831	2029	2029
X61868	1-ribosyl-imidazoleacetate*	rs10097337	8	144690886	a	c	0.3279	0.011	0.3161	0.3382	-0.1257	0.014	2.042e-19	--	291	0.998135	0.3161	-0.1612	0.02048	8.482e-13	310	0.999923	0.3382	-0.095	0.01906	2e-06	272	0.99955	8:144658370	HAVANA	144686083	144691943	-	ENSG00000104524.9	protein_coding	KNOWN	PYCRL	4803	1057	1057
X61868	1-ribosyl-imidazoleacetate*	rs2384929	8	144716155	t	c	0.494	0.0089	0.4853	0.5032	0.1027	0.0141	3.767e-13	++	291	0.998135	0.4968	-0.1161	0.02031	6.279e-08	310	0.910723	0.4853	0.09012	0.0197	1.122e-05	272	0.90355	8:144658370	HAVANA	144714241	144715926	-	ENSG00000254812.1	antisense	NOVEL	RP11-661A12.12	1914	229	229
X61868	1-ribosyl-imidazoleacetate*	rs10097092	8	144717155	t	c	0.701	0.018	0.6806	0.7169	0.1094	0.0148	1.749e-13	++	291	0.998135	0.3194	-0.139	0.02242	5.894e-09	310	0.953937	0.2831	-0.08622	0.01981	2.734e-05	272	0.93982	8:144658370	HAVANA	144718183	144735900	+	ENSG00000183309.7	protein_coding	KNOWN	ZNF623	1028	18745	1028
X61868	1-ribosyl-imidazoleacetate*	rs10112400	8	144717166	a	c	0.2851	0.0189	0.2684	0.3065	-0.1089	0.0151	4.873e-13	--	291	0.998135	0.3065	-0.1367	0.02275	1.52e-08	310	0.952127	0.2684	-0.08721	0.02011	2.916e-05	272	0.93895	8:144658370	HAVANA	144718183	144735900	+	ENSG00000183309.7	protein_coding	KNOWN	ZNF623	1017	18734	1017
X61868	1-ribosyl-imidazoleacetate*	rs4874178	8	144718135	a	g	0.1411	0.0061	0.136	0.1484	-0.1353	0.0194	3.257e-12	--	291	0.998135	0.1484	-0.1401	0.03043	9.151e-06	310	0.989087	0.136	-0.132	0.02523	6.703e-07	272	0.98298	8:144658370	HAVANA	144718183	144735900	+	ENSG00000183309.7	protein_coding	KNOWN	ZNF623	48	17765	48
X61868	1-ribosyl-imidazoleacetate*	rs4873812	8	144718213	t	g	0.1411	0.0061	0.136	0.1484	-0.1353	0.0194	3.257e-12	--	291	0.998135	0.1484	-0.1401	0.03043	9.151e-06	310	0.98945	0.136	-0.132	0.02523	6.703e-07	272	0.98316	8:144658370	HAVANA	144718183	144735900	+	ENSG00000183309.7	protein_coding	KNOWN	ZNF623	30	17687	30
X61868	1-ribosyl-imidazoleacetate*	rs1540558	8	144718254	c	g	0.6938	0.026	0.6645	0.7169	0.1035	0.0145	1e-12	++	291	0.998135	0.3355	-0.1319	0.02184	1.31e-08	310	0.978703	0.2831	-0.08098	0.01941	5.538e-05	272	0.96998	8:144658370	HAVANA	144718183	144735900	+	ENSG00000183309.7	protein_coding	KNOWN	ZNF623	71	17646	71
X61868	1-ribosyl-imidazoleacetate*	rs11136309	8	144718568	c	g	0.689	0.0274	0.6581	0.7132	0.1044	0.0146	7.762e-13	++	291	0.998135	0.3419	-0.1382	0.02197	3.713e-09	310	0.97634	0.2868	-0.07787	0.01947	0.0001076	272	0.96762	8:144658370	HAVANA	144718183	144735900	+	ENSG00000183309.7	protein_coding	KNOWN	ZNF623	385	17332	385
X61868	1-ribosyl-imidazoleacetate*	rs76871635	8	144719945	c	g	0.8611	0.0079	0.8516	0.8676	0.1357	0.0195	3.058e-12	++	291	0.998135	0.1484	-0.1401	0.03043	9.151e-06	310	0.993573	0.1324	-0.1327	0.02531	6.344e-07	272	0.98784	8:144658370	HAVANA	144718183	144735900	+	ENSG00000183309.7	protein_coding	KNOWN	ZNF623	1762	15955	1762
X61868	1-ribosyl-imidazoleacetate*	rs7836923	8	144720873	t	c	0.22	0.0078	0.2132	0.229	-0.1304	0.0156	5.684e-17	--	291	0.998135	0.229	-0.1682	0.02369	5.618e-11	310	0.984977	0.2132	-0.1016	0.02067	2.65e-06	272	0.97354	8:144658370	HAVANA	144718183	144735900	+	ENSG00000183309.7	protein_coding	KNOWN	ZNF623	2690	15027	2690
X61868	1-ribosyl-imidazoleacetate*	rs12682415	8	144721740	a	g	0.1389	0.0079	0.1324	0.1484	-0.1357	0.0195	3.058e-12	--	291	0.998135	0.1484	-0.1401	0.03043	9.151e-06	310	0.998453	0.1324	-0.1327	0.02531	6.344e-07	272	0.99727	8:144658370	HAVANA	144718183	144735900	+	ENSG00000183309.7	protein_coding	KNOWN	ZNF623	3557	14160	3557
X61868	1-ribosyl-imidazoleacetate*	rs4873814	8	144722192	a	g	0.8611	0.0079	0.8516	0.8676	0.1357	0.0195	3.058e-12	++	291	0.998135	0.1484	-0.1401	0.03043	9.151e-06	310	0.99974	0.1324	-0.1327	0.02531	6.344e-07	272	0.99997	8:144658370	HAVANA	144718183	144735900	+	ENSG00000183309.7	protein_coding	KNOWN	ZNF623	4009	13708	4009
X61868	1-ribosyl-imidazoleacetate*	rs62522224	8	144723538	a	g	0.6946	0.0245	0.6677	0.7169	0.1013	0.0147	5.517e-12	++	291	0.998135	0.3323	-0.131	0.02182	1.566e-08	310	0.988423	0.2831	-0.0766	0.01988	0.0001838	272	0.99487	8:144658370	ENSEMBL	144728080	144728139	-	ENSG00000252075.1	snRNA	KNOWN	RNU7-109P	4542	4601	4542
X61868	1-ribosyl-imidazoleacetate*	rs6997021	8	144723995	a	g	0.3082	0.0277	0.2831	0.3387	-0.103	0.0147	2.659e-12	--	291	0.998135	0.3387	-0.1351	0.02192	7.075e-09	310	0.9899	0.2831	-0.0766	0.01988	0.0001838	272	0.99534	8:144658370	ENSEMBL	144728080	144728139	-	ENSG00000252075.1	snRNA	KNOWN	RNU7-109P	4085	4144	4085
X61868	1-ribosyl-imidazoleacetate*	rs10107353	8	144724730	c	g	0.3082	0.0277	0.2831	0.3387	-0.103	0.0147	2.659e-12	--	291	0.998135	0.3387	-0.1351	0.02192	7.075e-09	310	0.993203	0.2831	-0.0766	0.01988	0.0001838	272	0.99991	8:144658370	ENSEMBL	144728080	144728139	-	ENSG00000252075.1	snRNA	KNOWN	RNU7-109P	3350	3409	3350
X61868	1-ribosyl-imidazoleacetate*	rs4873815	8	144725063	t	c	0.3054	0.0245	0.2831	0.3323	-0.1013	0.0147	5.517e-12	--	291	0.998135	0.3323	-0.131	0.02182	1.566e-08	310	0.994693	0.2831	-0.0766	0.01988	0.0001838	272	0.99999	8:144658370	ENSEMBL	144728080	144728139	-	ENSG00000252075.1	snRNA	KNOWN	RNU7-109P	3017	3076	3017
X61868	1-ribosyl-imidazoleacetate*	rs896937	8	144725319	a	g	0.6918	0.0277	0.6613	0.7169	0.103	0.0147	2.659e-12	++	291	0.998135	0.3387	-0.1351	0.02192	7.075e-09	310	0.99412	0.2831	-0.0766	0.01988	0.0001838	272	0.99923	8:144658370	ENSEMBL	144728080	144728139	-	ENSG00000252075.1	snRNA	KNOWN	RNU7-109P	2761	2820	2761
X61868	1-ribosyl-imidazoleacetate*	rs7003244	8	144725437	a	g	0.3064	0.026	0.2831	0.3355	-0.1031	0.0148	3.272e-12	--	291	0.998135	0.3355	-0.1362	0.02219	8.006e-09	310	0.99271	0.2831	-0.0766	0.01988	0.0001838	272	0.99928	8:144658370	ENSEMBL	144728080	144728139	-	ENSG00000252075.1	snRNA	KNOWN	RNU7-109P	2643	2702	2643
X61868	1-ribosyl-imidazoleacetate*	rs12679471	8	144725758	t	g	0.6946	0.0245	0.6677	0.7169	0.1013	0.0147	5.517e-12	++	291	0.998135	0.3323	-0.131	0.02182	1.566e-08	310	0.994387	0.2831	-0.0766	0.01988	0.0001838	272	0.99944	8:144658370	ENSEMBL	144728080	144728139	-	ENSG00000252075.1	snRNA	KNOWN	RNU7-109P	2322	2381	2322
X61868	1-ribosyl-imidazoleacetate*	rs9314411	8	144726681	t	c	0.1417	0.011	0.1324	0.1548	-0.1351	0.0193	2.803e-12	--	291	0.998135	0.1548	-0.1384	0.02995	8.573e-06	310	0.994433	0.1324	-0.1327	0.02531	6.344e-07	272	0.99679	8:144658370	ENSEMBL	144728080	144728139	-	ENSG00000252075.1	snRNA	KNOWN	RNU7-109P	1399	1458	1399
X61868	1-ribosyl-imidazoleacetate*	rs79598300	8	144726928	a	c	0.8611	0.0079	0.8516	0.8676	0.1357	0.0195	3.058e-12	++	291	0.998135	0.1484	-0.1401	0.03043	9.151e-06	310	0.995183	0.1324	-0.1327	0.02531	6.344e-07	272	0.99672	8:144658370	ENSEMBL	144728080	144728139	-	ENSG00000252075.1	snRNA	KNOWN	RNU7-109P	1152	1211	1152
X61868	1-ribosyl-imidazoleacetate*	rs7821027	8	144728018	a	g	0.6956	0.0314	0.6613	0.7243	0.1044	0.0148	1.819e-12	++	291	0.998135	0.3387	-0.1351	0.02192	7.075e-09	310	0.99561	0.2757	-0.07855	0.02008	0.0001485	272	0.99721	8:144658370	ENSEMBL	144728080	144728139	-	ENSG00000252075.1	snRNA	KNOWN	RNU7-109P	62	121	62
X61868	1-ribosyl-imidazoleacetate*	rs7835377	8	144728126	c	g	0.1253	0.0123	0.114	0.1387	-0.1676	0.0205	3.186e-16	--	291	0.998135	0.1387	-0.1632	0.03032	3.01e-07	310	0.994147	0.114	-0.1713	0.02788	9.573e-09	272	0.9928	8:144658370	ENSEMBL	144728080	144728139	-	ENSG00000252075.1	snRNA	KNOWN	RNU7-109P	46	13	13
X61868	1-ribosyl-imidazoleacetate*	rs72499135	8	144729052	t	c	0.1201	0.0109	0.1103	0.1323	-0.1751	0.0206	1.725e-17	--	291	0.998135	0.1323	-0.1658	0.03082	3.053e-07	310	0.995157	0.1103	-0.1825	0.02762	9.714e-10	272	0.99308	8:144658370	ENSEMBL	144728080	144728139	-	ENSG00000252075.1	snRNA	KNOWN	RNU7-109P	972	913	913
X61868	1-ribosyl-imidazoleacetate*	rs10866914	8	144729327	t	g	0.1232	0.0141	0.1103	0.1387	-0.1737	0.0204	1.748e-17	--	291	0.998135	0.1387	-0.1632	0.03032	3.01e-07	310	0.994243	0.1103	-0.1825	0.02762	9.714e-10	272	0.99138	8:144658370	ENSEMBL	144728080	144728139	-	ENSG00000252075.1	snRNA	KNOWN	RNU7-109P	1247	1188	1188
X61868	1-ribosyl-imidazoleacetate*	rs11778687	8	144729341	t	c	0.3044	0.0314	0.2757	0.3387	-0.1044	0.0148	1.819e-12	--	291	0.998135	0.3387	-0.1351	0.02192	7.075e-09	310	0.996507	0.2757	-0.07855	0.02008	0.0001485	272	0.99671	8:144658370	ENSEMBL	144728080	144728139	-	ENSG00000252075.1	snRNA	KNOWN	RNU7-109P	1261	1202	1202
X61868	1-ribosyl-imidazoleacetate*	rs6558381	8	144729439	t	c	0.8768	0.0141	0.8613	0.8897	0.1737	0.0204	1.748e-17	++	291	0.998135	0.1387	-0.1632	0.03032	3.01e-07	310	0.995063	0.1103	-0.1825	0.02762	9.714e-10	272	0.99235	8:144658370	ENSEMBL	144728080	144728139	-	ENSG00000252075.1	snRNA	KNOWN	RNU7-109P	1359	1300	1300
X61868	1-ribosyl-imidazoleacetate*	rs9650468	8	144731214	t	g	0.6956	0.0314	0.6613	0.7243	0.1044	0.0148	1.819e-12	++	291	0.998135	0.3387	-0.1351	0.02192	7.075e-09	310	0.998343	0.2757	-0.07855	0.02008	0.0001485	272	0.99579	8:144658370	ENSEMBL	144728080	144728139	-	ENSG00000252075.1	snRNA	KNOWN	RNU7-109P	3134	3075	3075
X61868	1-ribosyl-imidazoleacetate*	rs3750203	8	144732026	a	g	0.6956	0.0314	0.6613	0.7243	0.1044	0.0148	1.819e-12	++	291	0.998135	0.3387	-0.1351	0.02192	7.075e-09	310	0.99915	0.2757	-0.07855	0.02008	0.0001485	272	0.99551	8:144658370	HAVANA	144718183	144735900	+	ENSG00000183309.7	protein_coding	KNOWN	ZNF623	13843	3874	3874
X61868	1-ribosyl-imidazoleacetate*	rs77232959	8	144739897	a	g	0.8784	0.0125	0.8645	0.8897	0.1724	0.0205	4.269e-17	++	291	0.998135	0.1355	-0.16	0.03063	6.19e-07	310	0.99343	0.1103	-0.1825	0.02762	9.714e-10	272	0.98396	8:144658370	HAVANA	144718183	144735900	+	ENSG00000183309.7	protein_coding	KNOWN	ZNF623	21714	3997	3997
X61868	1-ribosyl-imidazoleacetate*	rs78170940	8	144740186	t	g	0.8799	0.0109	0.8677	0.8897	0.1751	0.0206	1.725e-17	++	291	0.998135	0.1323	-0.1658	0.03082	3.053e-07	310	0.99528	0.1103	-0.1825	0.02762	9.714e-10	272	0.98473	8:144658370	HAVANA	144718183	144735900	+	ENSG00000183309.7	protein_coding	KNOWN	ZNF623	22003	4286	4286
X61868	1-ribosyl-imidazoleacetate*	rs11784495	8	144741064	t	c	0.8768	0.0141	0.8613	0.8897	0.1737	0.0204	1.748e-17	++	291	0.998135	0.1387	-0.1632	0.03032	3.01e-07	310	0.99423	0.1103	-0.1825	0.02762	9.714e-10	272	0.98348	8:144658370	HAVANA	144718183	144735900	+	ENSG00000183309.7	protein_coding	KNOWN	ZNF623	22881	5164	5164
X61868	1-ribosyl-imidazoleacetate*	rs4874440	8	144741178	t	c	0.7839	0.0115	0.771	0.7941	0.1333	0.0157	2.187e-17	++	291	0.998135	0.229	-0.1682	0.02369	5.618e-11	310	0.99632	0.2059	-0.1059	0.021	1.529e-06	272	0.97476	8:144658370	HAVANA	144718183	144735900	+	ENSG00000183309.7	protein_coding	KNOWN	ZNF623	22995	5278	5278
X61868	1-ribosyl-imidazoleacetate*	rs11784456	8	144743265	a	g	0.6956	0.0314	0.6613	0.7243	0.1044	0.0148	1.819e-12	++	291	0.998135	0.3387	-0.1351	0.02192	7.075e-09	310	0.993517	0.2757	-0.07855	0.02008	0.0001485	272	0.98391	8:144658370	HAVANA	144718183	144735900	+	ENSG00000183309.7	protein_coding	KNOWN	ZNF623	25082	7365	7365
X61868	1-ribosyl-imidazoleacetate*	rs4874086	8	144747726	a	g	0.6937	0.0295	0.6613	0.7206	0.1018	0.0149	8.789e-12	++	291	0.998135	0.3387	-0.1305	0.02214	2.616e-08	310	0.99018	0.2794	-0.07794	0.02018	0.000178	272	0.9744	8:144658370	HAVANA	144718183	144735900	+	ENSG00000183309.7	protein_coding	KNOWN	ZNF623	29543	11826	11826
X61868	1-ribosyl-imidazoleacetate*	rs60764501	8	144748474	t	c	0.2139	0.0168	0.1985	0.2323	-0.1339	0.0162	1.347e-16	--	291	0.998135	0.2323	-0.163	0.02398	2.782e-10	310	0.99562	0.1985	-0.1095	0.02195	1.944e-06	272	0.96697	8:144658370	HAVANA	144718183	144735900	+	ENSG00000183309.7	protein_coding	KNOWN	ZNF623	30291	12574	12574
X61868	1-ribosyl-imidazoleacetate*	rs62524170	8	144751812	c	g	0.2139	0.0168	0.1985	0.2323	-0.1339	0.0162	1.347e-16	--	291	0.998135	0.2323	-0.163	0.02398	2.782e-10	310	0.99625	0.1985	-0.1095	0.02195	1.944e-06	272	0.96659	8:144658370	HAVANA	144766622	144796068	+	ENSG00000181135.11	protein_coding	KNOWN	ZNF707	14810	44256	14810
X61868	1-ribosyl-imidazoleacetate*	rs56822652	8	144751975	a	g	0.2139	0.0168	0.1985	0.2323	-0.1339	0.0162	1.347e-16	--	291	0.998135	0.2323	-0.163	0.02398	2.782e-10	310	0.996287	0.1985	-0.1095	0.02195	1.944e-06	272	0.9665	8:144658370	HAVANA	144766622	144796068	+	ENSG00000181135.11	protein_coding	KNOWN	ZNF707	14647	44093	14647
X61868	1-ribosyl-imidazoleacetate*	rs60721471	8	144752091	t	c	0.7861	0.0168	0.7677	0.8015	0.1339	0.0162	1.347e-16	++	291	0.998135	0.2323	-0.163	0.02398	2.782e-10	310	0.996343	0.1985	-0.1095	0.02195	1.944e-06	272	0.96641	8:144658370	HAVANA	144766622	144796068	+	ENSG00000181135.11	protein_coding	KNOWN	ZNF707	14531	43977	14531
X61868	1-ribosyl-imidazoleacetate*	rs4875024	8	144752177	c	g	0.7861	0.0168	0.7677	0.8015	0.1339	0.0162	1.347e-16	++	291	0.998135	0.2323	-0.163	0.02398	2.782e-10	310	0.99636	0.1985	-0.1095	0.02195	1.944e-06	272	0.96633	8:144658370	HAVANA	144766622	144796068	+	ENSG00000181135.11	protein_coding	KNOWN	ZNF707	14445	43891	14445
X61868	1-ribosyl-imidazoleacetate*	rs4875026	8	144752408	c	g	0.2139	0.0168	0.1985	0.2323	-0.1339	0.0162	1.347e-16	--	291	0.998135	0.2323	-0.163	0.02398	2.782e-10	310	0.995293	0.1985	-0.1095	0.02195	1.944e-06	272	0.96474	8:144658370	HAVANA	144766622	144796068	+	ENSG00000181135.11	protein_coding	KNOWN	ZNF707	14214	43660	14214
X61868	1-ribosyl-imidazoleacetate*	rs4875027	8	144752409	t	g	0.2139	0.0168	0.1985	0.2323	-0.1339	0.0162	1.347e-16	--	291	0.998135	0.2323	-0.163	0.02398	2.782e-10	310	0.995297	0.1985	-0.1095	0.02195	1.944e-06	272	0.96492	8:144658370	HAVANA	144766622	144796068	+	ENSG00000181135.11	protein_coding	KNOWN	ZNF707	14213	43659	14213
X61868	1-ribosyl-imidazoleacetate*	rs4875028	8	144753329	a	g	0.2139	0.0168	0.1985	0.2323	-0.1339	0.0162	1.347e-16	--	291	0.998135	0.2323	-0.163	0.02398	2.782e-10	310	0.99675	0.1985	-0.1095	0.02195	1.944e-06	272	0.9655	8:144658370	HAVANA	144766622	144796068	+	ENSG00000181135.11	protein_coding	KNOWN	ZNF707	13293	42739	13293
X61868	1-ribosyl-imidazoleacetate*	rs4874087	8	144753443	a	g	0.7861	0.0168	0.7677	0.8015	0.1339	0.0162	1.347e-16	++	291	0.998135	0.2323	-0.163	0.02398	2.782e-10	310	0.99678	0.1985	-0.1095	0.02195	1.944e-06	272	0.96545	8:144658370	HAVANA	144766622	144796068	+	ENSG00000181135.11	protein_coding	KNOWN	ZNF707	13179	42625	13179
X61868	1-ribosyl-imidazoleacetate*	rs7002650	8	144754358	a	g	0.7846	0.0184	0.7645	0.8015	0.1349	0.0162	7.545e-17	++	291	0.998135	0.2355	-0.1652	0.02395	1.64e-10	310	0.99691	0.1985	-0.1095	0.02195	1.944e-06	272	0.96499	8:144658370	HAVANA	144766622	144796068	+	ENSG00000181135.11	protein_coding	KNOWN	ZNF707	12264	41710	12264
X61868	1-ribosyl-imidazoleacetate*	rs12679494	8	144755782	a	g	0.8786	0.0125	0.8645	0.8897	0.171	0.0206	1.174e-16	++	291	0.998135	0.1355	-0.1564	0.03104	1.413e-06	310	0.994177	0.1103	-0.1825	0.02762	9.714e-10	272	0.97204	8:144658370	HAVANA	144766622	144796068	+	ENSG00000181135.11	protein_coding	KNOWN	ZNF707	10840	40286	10840
X61868	1-ribosyl-imidazoleacetate*	rs12677473	8	144756386	t	c	0.7707	0.0175	0.7516	0.7868	0.1171	0.0158	1.398e-13	++	291	0.998135	0.2484	-0.1369	0.02342	3.367e-08	310	0.998687	0.2132	-0.1005	0.0215	7.434e-06	272	0.95015	8:144658370	HAVANA	144766622	144796068	+	ENSG00000181135.11	protein_coding	KNOWN	ZNF707	10236	39682	10236
X61868	1-ribosyl-imidazoleacetate*	rs13274292	8	144760307	t	c	0.9087	0.0164	0.8935	0.9265	0.1635	0.0249	4.81e-11	++	291	0.998135	0.1065	-0.14	0.0339	6.226e-05	310	0.99034	0.07353	-0.1908	0.03656	7.095e-07	272	0.97586	8:144658370	HAVANA	144766622	144796068	+	ENSG00000181135.11	protein_coding	KNOWN	ZNF707	6315	35761	6315
X61868	1-ribosyl-imidazoleacetate*	rs73371116	8	144760997	c	g	0.0996	0.0141	0.0846	0.1129	-0.1569	0.024	6.241e-11	--	291	0.998135	0.1129	-0.1443	0.03298	2.342e-05	310	0.9907	0.08456	-0.1712	0.03501	3.014e-06	272	0.98205	8:144658370	HAVANA	144766622	144796068	+	ENSG00000181135.11	protein_coding	KNOWN	ZNF707	5625	35071	5625
X57554	2'-O-methylcytidine	rs7049155	9	131683446	a	c	0.4312	0.0207	0.4161	0.4596	0.0748	0.0101	1.506e-13	++	291	1.01171	0.4161	0.06868	0.01252	1.855e-07	310	0.90379	0.4596	0.08632	0.01721	1.735e-06	272	0.92189	9:131684836	HAVANA	131683174	131704320	+	ENSG00000175287.14	protein_coding	KNOWN	PHYHD1	272	20874	272
X57554	2'-O-methylcytidine	rs57294583	9	131684836	a	g	0.5961	0.0273	0.5588	0.6161	-0.1208	0.0087	6.536e-44	--	291	1.01171	0.3839	0.1155	0.01077	5.476e-20	310	0.982723	0.4412	0.1306	0.01471	5.415e-15	272	0.98841	9:131684836	HAVANA	131683174	131704320	+	ENSG00000175287.14	protein_coding	KNOWN	PHYHD1	1662	19484	1662
X57554	2'-O-methylcytidine	rs55758160	9	131685015	a	g	0.5961	0.0273	0.5588	0.6161	-0.1208	0.0087	6.536e-44	--	291	1.01171	0.3839	0.1155	0.01077	5.476e-20	310	0.9844	0.4412	0.1306	0.01471	5.415e-15	272	0.98983	9:131684836	HAVANA	131683174	131704320	+	ENSG00000175287.14	protein_coding	KNOWN	PHYHD1	1841	19305	1841
X57554	2'-O-methylcytidine	rs7856046	9	131686323	c	g	0.5961	0.0273	0.5588	0.6161	-0.1208	0.0087	6.536e-44	--	291	1.01171	0.3839	0.1155	0.01077	5.476e-20	310	0.990913	0.4412	0.1306	0.01471	5.415e-15	272	0.99463	9:131684836	HAVANA	131683174	131704320	+	ENSG00000175287.14	protein_coding	KNOWN	PHYHD1	3149	17997	3149
X57554	2'-O-methylcytidine	rs55868600	9	131686624	a	g	0.4039	0.0273	0.3839	0.4412	0.1208	0.0087	6.536e-44	++	291	1.01171	0.3839	0.1155	0.01077	5.476e-20	310	0.994873	0.4412	0.1306	0.01471	5.415e-15	272	0.99673	9:131684836	HAVANA	131683174	131704320	+	ENSG00000175287.14	protein_coding	KNOWN	PHYHD1	3450	17696	3450
X57554	2'-O-methylcytidine	rs7048932	9	131687338	t	c	0.5936	0.0259	0.5588	0.6129	-0.1195	0.0088	4.783e-42	--	291	1.01171	0.3871	0.1133	0.01097	5.528e-19	310	0.999953	0.4412	0.1306	0.01471	5.415e-15	272	0.99994	9:131684836	HAVANA	131683174	131704320	+	ENSG00000175287.14	protein_coding	KNOWN	PHYHD1	4164	16982	4164
X57554	2'-O-methylcytidine	rs12553820	9	131688428	t	c	0.4039	0.0273	0.3839	0.4412	0.1208	0.0087	6.536e-44	++	291	1.01171	0.3839	0.1155	0.01077	5.476e-20	310	0.999043	0.4412	0.1306	0.01471	5.415e-15	272	0.99916	9:131684836	HAVANA	131683174	131704320	+	ENSG00000175287.14	protein_coding	KNOWN	PHYHD1	5254	15892	5254
X57554	2'-O-methylcytidine	rs10988155	9	131688532	a	g	0.3928	0.0101	0.3787	0.4	-0.0694	0.0107	9.453e-11	--	291	1.01171	0.4	-0.06625	0.01317	1.473e-06	310	0.951017	0.3787	-0.07575	0.01848	7.37e-05	272	0.97127	9:131684836	HAVANA	131683174	131704320	+	ENSG00000175287.14	protein_coding	KNOWN	PHYHD1	5358	15788	5358
X57554	2'-O-methylcytidine	rs751340	9	131689361	a	g	0.4039	0.0273	0.3839	0.4412	0.1208	0.0087	6.536e-44	++	291	1.01171	0.3839	0.1155	0.01077	5.476e-20	310	0.998987	0.4412	0.1306	0.01471	5.415e-15	272	0.9991	9:131684836	HAVANA	131683174	131704320	+	ENSG00000175287.14	protein_coding	KNOWN	PHYHD1	6187	14959	6187
X57554	2'-O-methylcytidine	rs2417134	9	131689700	t	g	0.5961	0.0273	0.5588	0.6161	-0.1208	0.0087	6.536e-44	--	291	1.01171	0.3839	0.1155	0.01077	5.476e-20	310	0.998993	0.4412	0.1306	0.01471	5.415e-15	272	0.99922	9:131684836	HAVANA	131683174	131704320	+	ENSG00000175287.14	protein_coding	KNOWN	PHYHD1	6526	14620	6526
X57554	2'-O-methylcytidine	rs2008526	9	131689703	a	g	0.4039	0.0273	0.3839	0.4412	0.1208	0.0087	6.536e-44	++	291	1.01171	0.3839	0.1155	0.01077	5.476e-20	310	0.998997	0.4412	0.1306	0.01471	5.415e-15	272	0.99924	9:131684836	HAVANA	131683174	131704320	+	ENSG00000175287.14	protein_coding	KNOWN	PHYHD1	6529	14617	6529
X57554	2'-O-methylcytidine	rs7854927	9	131691173	t	g	0.4039	0.0273	0.3839	0.4412	0.1208	0.0087	6.536e-44	++	291	1.01171	0.3839	0.1155	0.01077	5.476e-20	310	0.999853	0.4412	0.1306	0.01471	5.415e-15	272	1	9:131684836	HAVANA	131683174	131704320	+	ENSG00000175287.14	protein_coding	KNOWN	PHYHD1	7999	13147	7999
X57554	2'-O-methylcytidine	rs28373373	9	131692851	a	c	0.5961	0.0273	0.5588	0.6161	-0.1208	0.0087	6.536e-44	--	291	1.01171	0.3839	0.1155	0.01077	5.476e-20	310	0.99919	0.4412	0.1306	0.01471	5.415e-15	272	0.99964	9:131684836	HAVANA	131683174	131704320	+	ENSG00000175287.14	protein_coding	KNOWN	PHYHD1	9677	11469	9677
X57554	2'-O-methylcytidine	rs28414425	9	131692899	a	c	0.4039	0.0273	0.3839	0.4412	0.1208	0.0087	6.536e-44	++	291	1.01171	0.3839	0.1155	0.01077	5.476e-20	310	0.999823	0.4412	0.1306	0.01471	5.415e-15	272	0.99963	9:131684836	HAVANA	131683174	131704320	+	ENSG00000175287.14	protein_coding	KNOWN	PHYHD1	9725	11421	9725
X57554	2'-O-methylcytidine	rs72758890	9	131693414	t	g	0.5961	0.0273	0.5588	0.6161	-0.1208	0.0087	6.536e-44	--	291	1.01171	0.3839	0.1155	0.01077	5.476e-20	310	0.999207	0.4412	0.1306	0.01471	5.415e-15	272	0.99959	9:131684836	HAVANA	131683174	131704320	+	ENSG00000175287.14	protein_coding	KNOWN	PHYHD1	10240	10906	10240
X57554	2'-O-methylcytidine	rs12350820	9	131694203	a	t	0.4039	0.0273	0.3839	0.4412	0.1208	0.0087	6.536e-44	++	291	1.01171	0.3839	0.1155	0.01077	5.476e-20	310	0.996833	0.4412	0.1306	0.01471	5.415e-15	272	0.99949	9:131684836	HAVANA	131683174	131704320	+	ENSG00000175287.14	protein_coding	KNOWN	PHYHD1	11029	10117	10117
X57554	2'-O-methylcytidine	rs10125724	9	131695596	a	t	0.4039	0.0273	0.3839	0.4412	0.1208	0.0087	6.536e-44	++	291	1.01171	0.3839	0.1155	0.01077	5.476e-20	310	0.996867	0.4412	0.1306	0.01471	5.415e-15	272	0.99946	9:131684836	HAVANA	131683174	131704320	+	ENSG00000175287.14	protein_coding	KNOWN	PHYHD1	12422	8724	8724
X57554	2'-O-methylcytidine	rs7849649	9	131696704	a	c	0.4039	0.0273	0.3839	0.4412	0.1208	0.0087	6.536e-44	++	291	1.01171	0.3839	0.1155	0.01077	5.476e-20	310	0.99691	0.4412	0.1306	0.01471	5.415e-15	272	0.99949	9:131684836	HAVANA	131683174	131704320	+	ENSG00000175287.14	protein_coding	KNOWN	PHYHD1	13530	7616	7616
X57554	2'-O-methylcytidine	rs17455218	9	131697198	a	g	0.3922	0.0249	0.3742	0.4265	0.1129	0.0089	3.988e-37	++	291	1.01171	0.3742	0.1082	0.01095	8.004e-18	310	0.989077	0.4265	0.1217	0.0151	4.792e-13	272	0.99455	9:131684836	HAVANA	131683174	131704320	+	ENSG00000175287.14	protein_coding	KNOWN	PHYHD1	14024	7122	7122
X57554	2'-O-methylcytidine	rs12005404	9	131697626	a	g	0.4039	0.0273	0.3839	0.4412	0.1208	0.0087	6.536e-44	++	291	1.01171	0.3839	0.1155	0.01077	5.476e-20	310	0.996717	0.4412	0.1306	0.01471	5.415e-15	272	0.99915	9:131684836	HAVANA	131683174	131704320	+	ENSG00000175287.14	protein_coding	KNOWN	PHYHD1	14452	6694	6694
X57554	2'-O-methylcytidine	rs10988158	9	131699159	t	c	0.5961	0.0273	0.5588	0.6161	-0.1208	0.0087	6.536e-44	--	291	1.01171	0.3839	0.1155	0.01077	5.476e-20	310	0.99696	0.4412	0.1306	0.01471	5.415e-15	272	0.99974	9:131684836	HAVANA	131683174	131704320	+	ENSG00000175287.14	protein_coding	KNOWN	PHYHD1	15985	5161	5161
X57554	2'-O-methylcytidine	rs12555901	9	131699540	t	g	0.4039	0.0273	0.3839	0.4412	0.1208	0.0087	6.536e-44	++	291	1.01171	0.3839	0.1155	0.01077	5.476e-20	310	0.997443	0.4412	0.1306	0.01471	5.415e-15	272	0.99951	9:131684836	HAVANA	131683174	131704320	+	ENSG00000175287.14	protein_coding	KNOWN	PHYHD1	16366	4780	4780
X57554	2'-O-methylcytidine	rs12686860	9	131699847	a	g	0.4039	0.0273	0.3839	0.4412	0.1208	0.0087	6.536e-44	++	291	1.01171	0.3839	0.1155	0.01077	5.476e-20	310	0.996993	0.4412	0.1306	0.01471	5.415e-15	272	0.99961	9:131684836	HAVANA	131683174	131704320	+	ENSG00000175287.14	protein_coding	KNOWN	PHYHD1	16673	4473	4473
X57554	2'-O-methylcytidine	rs10113912	9	131700209	t	c	0.4039	0.0273	0.3839	0.4412	0.1208	0.0087	6.536e-44	++	291	1.01171	0.3839	0.1155	0.01077	5.476e-20	310	0.996977	0.4412	0.1306	0.01471	5.415e-15	272	0.99987	9:131684836	HAVANA	131683174	131704320	+	ENSG00000175287.14	protein_coding	KNOWN	PHYHD1	17035	4111	4111
X57554	2'-O-methylcytidine	rs72758892	9	131700686	t	g	0.4039	0.0273	0.3839	0.4412	0.1208	0.0087	6.536e-44	++	291	1.01171	0.3839	0.1155	0.01077	5.476e-20	310	0.999317	0.4412	0.1306	0.01471	5.415e-15	272	0.99989	9:131684836	HAVANA	131683174	131704320	+	ENSG00000175287.14	protein_coding	KNOWN	PHYHD1	17512	3634	3634
X57554	2'-O-methylcytidine	rs2273866	9	131702891	a	g	0.5961	0.0273	0.5588	0.6161	-0.1208	0.0087	6.536e-44	--	291	1.01171	0.3839	0.1155	0.01077	5.476e-20	310	0.999407	0.4412	0.1306	0.01471	5.415e-15	272	0.99927	9:131684836	HAVANA	131683174	131704320	+	ENSG00000175287.14	protein_coding	KNOWN	PHYHD1	19717	1429	1429
X57554	2'-O-methylcytidine	rs10988162	9	131704433	t	c	0.5961	0.0273	0.5588	0.6161	-0.1208	0.0087	6.536e-44	--	291	1.01171	0.3839	0.1155	0.01077	5.476e-20	310	0.999433	0.4412	0.1306	0.01471	5.415e-15	272	0.99992	9:131684836	HAVANA	131683174	131704320	+	ENSG00000175287.14	protein_coding	KNOWN	PHYHD1	21259	113	113
X57554	2'-O-methylcytidine	rs12339629	9	131704520	t	c	0.5961	0.0273	0.5588	0.6161	-0.1208	0.0087	6.536e-44	--	291	1.01171	0.3839	0.1155	0.01077	5.476e-20	310	0.99943	0.4412	0.1306	0.01471	5.415e-15	272	0.99988	9:131684836	HAVANA	131683174	131704320	+	ENSG00000175287.14	protein_coding	KNOWN	PHYHD1	21346	200	200
X57554	2'-O-methylcytidine	rs10120352	9	131705337	a	g	0.5961	0.0273	0.5588	0.6161	-0.1208	0.0087	6.536e-44	--	291	1.01171	0.3839	0.1155	0.01077	5.476e-20	310	0.999793	0.4412	0.1306	0.01471	5.415e-15	272	0.99996	9:131684836	HAVANA	131683174	131704320	+	ENSG00000175287.14	protein_coding	KNOWN	PHYHD1	22163	1017	1017
X57554	2'-O-methylcytidine	rs17432839	9	131705763	a	g	0.4039	0.0273	0.3839	0.4412	0.1208	0.0087	6.536e-44	++	291	1.01171	0.3839	0.1155	0.01077	5.476e-20	310	0.999997	0.4412	0.1306	0.01471	5.415e-15	272	0.99997	9:131684836	HAVANA	131683174	131704320	+	ENSG00000175287.14	protein_coding	KNOWN	PHYHD1	22589	1443	1443
X57554	2'-O-methylcytidine	rs9299324	9	131707055	t	c	0.5961	0.0273	0.5588	0.6161	-0.1208	0.0087	6.536e-44	--	291	1.01171	0.3839	0.1155	0.01077	5.476e-20	310	0.998837	0.4412	0.1306	0.01471	5.415e-15	272	0.99936	9:131684836	HAVANA	131707809	131709898	-	ENSG00000175283.7	protein_coding	KNOWN	DOLK	754	2843	754
X57554	2'-O-methylcytidine	rs72758897	9	131710847	a	g	0.5981	0.0253	0.5625	0.6161	-0.1201	0.0088	1.128e-42	--	291	1.01171	0.3839	0.1155	0.01077	5.476e-20	310	0.996797	0.4375	0.1292	0.01512	3.462e-14	272	0.99677	9:131684836	HAVANA	131709978	131769314	+	ENSG00000095319.10	protein_coding	KNOWN	NUP188	869	58467	869
X57554	2'-O-methylcytidine	rs7855915	9	131716265	t	c	0.401	0.0237	0.3839	0.4338	0.1202	0.0087	4.192e-43	++	291	1.01171	0.3839	0.1155	0.01077	5.476e-20	310	0.995733	0.4338	0.1293	0.01493	1.785e-14	272	0.9962	9:131684836	HAVANA	131709978	131769314	+	ENSG00000095319.10	protein_coding	KNOWN	NUP188	6287	53049	6287
X57554	2'-O-methylcytidine	rs55952725	9	131717189	a	g	0.599	0.0237	0.5662	0.6161	-0.1202	0.0087	4.192e-43	--	291	1.01171	0.3839	0.1155	0.01077	5.476e-20	310	0.993313	0.4338	0.1293	0.01493	1.785e-14	272	0.99535	9:131684836	HAVANA	131709978	131769314	+	ENSG00000095319.10	protein_coding	KNOWN	NUP188	7211	52125	7211
X57554	2'-O-methylcytidine	rs56242224	9	131717217	t	c	0.599	0.0237	0.5662	0.6161	-0.1202	0.0087	4.192e-43	--	291	1.01171	0.3839	0.1155	0.01077	5.476e-20	310	0.993403	0.4338	0.1293	0.01493	1.785e-14	272	0.9959	9:131684836	HAVANA	131709978	131769314	+	ENSG00000095319.10	protein_coding	KNOWN	NUP188	7239	52097	7239
X57554	2'-O-methylcytidine	rs2417131	9	131722038	t	c	0.401	0.0237	0.3839	0.4338	0.1202	0.0087	4.192e-43	++	291	1.01171	0.3839	0.1155	0.01077	5.476e-20	310	0.99207	0.4338	0.1293	0.01493	1.785e-14	272	0.99515	9:131684836	HAVANA	131709978	131769314	+	ENSG00000095319.10	protein_coding	KNOWN	NUP188	12060	47276	12060
X57554	2'-O-methylcytidine	rs7034952	9	131722642	a	g	0.401	0.0237	0.3839	0.4338	0.1202	0.0087	4.192e-43	++	291	1.01171	0.3839	0.1155	0.01077	5.476e-20	310	0.993893	0.4338	0.1293	0.01493	1.785e-14	272	0.99544	9:131684836	HAVANA	131709978	131769314	+	ENSG00000095319.10	protein_coding	KNOWN	NUP188	12664	46672	12664
X57554	2'-O-methylcytidine	rs10123283	9	131723191	t	c	0.599	0.0237	0.5662	0.6161	-0.1202	0.0087	4.192e-43	--	291	1.01171	0.3839	0.1155	0.01077	5.476e-20	310	0.989487	0.4338	0.1293	0.01493	1.785e-14	272	0.99586	9:131684836	HAVANA	131709978	131769314	+	ENSG00000095319.10	protein_coding	KNOWN	NUP188	13213	46123	13213
X57554	2'-O-methylcytidine	rs7870479	9	131724764	c	g	0.599	0.0237	0.5662	0.6161	-0.1202	0.0087	4.192e-43	--	291	1.01171	0.3839	0.1155	0.01077	5.476e-20	310	0.991207	0.4338	0.1293	0.01493	1.785e-14	272	0.99576	9:131684836	HAVANA	131709978	131769314	+	ENSG00000095319.10	protein_coding	KNOWN	NUP188	14786	44550	14786
X57554	2'-O-methylcytidine	rs17452428	9	131735559	t	c	0.599	0.0237	0.5662	0.6161	-0.1202	0.0087	4.192e-43	--	291	1.01171	0.3839	0.1155	0.01077	5.476e-20	310	0.990503	0.4338	0.1293	0.01493	1.785e-14	272	0.9954	9:131684836	HAVANA	131709978	131769314	+	ENSG00000095319.10	protein_coding	KNOWN	NUP188	25581	33755	25581
X57554	2'-O-methylcytidine	rs4291366	9	131737747	t	c	0.401	0.0237	0.3839	0.4338	0.1202	0.0087	4.192e-43	++	291	1.01171	0.3839	0.1155	0.01077	5.476e-20	310	0.989853	0.4338	0.1293	0.01493	1.785e-14	272	0.99571	9:131684836	HAVANA	131709978	131769314	+	ENSG00000095319.10	protein_coding	KNOWN	NUP188	27769	31567	27769
X57554	2'-O-methylcytidine	rs17455384	9	131739518	a	c	0.401	0.0237	0.3839	0.4338	0.1202	0.0087	4.192e-43	++	291	1.01171	0.3839	0.1155	0.01077	5.476e-20	310	0.98936	0.4338	0.1293	0.01493	1.785e-14	272	0.99556	9:131684836	HAVANA	131766781	131767277	-	ENSG00000267834.1	lincRNA	NOVEL	RP11-167N5.5	27263	27759	27263
X57554	2'-O-methylcytidine	rs17455398	9	131744186	a	g	0.401	0.0237	0.3839	0.4338	0.1202	0.0087	4.192e-43	++	291	1.01171	0.3839	0.1155	0.01077	5.476e-20	310	0.987503	0.4338	0.1293	0.01493	1.785e-14	272	0.99501	9:131684836	HAVANA	131766781	131767277	-	ENSG00000267834.1	lincRNA	NOVEL	RP11-167N5.5	22595	23091	22595
X57554	2'-O-methylcytidine	rs719703	9	131745548	t	c	0.597	0.0221	0.5662	0.6129	-0.1184	0.0087	5.029e-42	--	291	1.01171	0.3871	0.1128	0.01074	1.989e-19	310	0.985423	0.4338	0.1293	0.01493	1.785e-14	272	0.99196	9:131684836	HAVANA	131766781	131767277	-	ENSG00000267834.1	lincRNA	NOVEL	RP11-167N5.5	21233	21729	21233
X57554	2'-O-methylcytidine	rs12685378	9	131747711	a	g	0.6068	0.0216	0.5772	0.6226	-0.1184	0.0089	1.072e-40	--	291	1.01171	0.3774	0.1144	0.01098	3.476e-19	310	0.9851	0.4228	0.1258	0.01501	8.522e-14	272	0.99422	9:131684836	HAVANA	131766781	131767277	-	ENSG00000267834.1	lincRNA	NOVEL	RP11-167N5.5	19070	19566	19070
X57554	2'-O-methylcytidine	rs28582867	9	131752005	a	g	0.6068	0.0216	0.5772	0.6226	-0.1184	0.0089	1.072e-40	--	291	1.01171	0.3774	0.1144	0.01098	3.476e-19	310	0.98319	0.4228	0.1258	0.01501	8.522e-14	272	0.99535	9:131684836	HAVANA	131766781	131767277	-	ENSG00000267834.1	lincRNA	NOVEL	RP11-167N5.5	14776	15272	14776
X57554	2'-O-methylcytidine	rs2146293	9	131755165	c	g	0.3932	0.0216	0.3774	0.4228	0.1184	0.0089	1.072e-40	++	291	1.01171	0.3774	0.1144	0.01098	3.476e-19	310	0.98146	0.4228	0.1258	0.01501	8.522e-14	272	0.99507	9:131684836	HAVANA	131766781	131767277	-	ENSG00000267834.1	lincRNA	NOVEL	RP11-167N5.5	11616	12112	11616
X57554	2'-O-methylcytidine	rs3866886	9	131758519	t	c	0.5974	0.0206	0.5699	0.6129	-0.1176	0.0088	2.634e-40	--	291	1.01171	0.3871	0.1148	0.01106	4.314e-19	310	0.978853	0.4301	0.1225	0.01474	1.234e-13	272	0.9961	9:131684836	HAVANA	131766781	131767277	-	ENSG00000267834.1	lincRNA	NOVEL	RP11-167N5.5	8262	8758	8262
X57554	2'-O-methylcytidine	rs17452484	9	131759248	t	c	0.3932	0.0216	0.3774	0.4228	0.1184	0.0089	1.072e-40	++	291	1.01171	0.3774	0.1144	0.01098	3.476e-19	310	0.980093	0.4228	0.1258	0.01501	8.522e-14	272	0.99448	9:131684836	HAVANA	131766781	131767277	-	ENSG00000267834.1	lincRNA	NOVEL	RP11-167N5.5	7533	8029	7533
X57554	2'-O-methylcytidine	rs2004632	9	131761437	a	g	0.5992	0.0222	0.5699	0.6161	-0.1156	0.0089	1.679e-38	--	291	1.01171	0.3839	0.1117	0.01119	4.539e-18	310	0.977647	0.4301	0.1225	0.01474	1.234e-13	272	0.9952	9:131684836	HAVANA	131766781	131767277	-	ENSG00000267834.1	lincRNA	NOVEL	RP11-167N5.5	5344	5840	5344
X57554	2'-O-methylcytidine	rs2302813	9	131761659	a	g	0.5992	0.0222	0.5699	0.6161	-0.1156	0.0089	1.679e-38	--	291	1.01171	0.3839	0.1117	0.01119	4.539e-18	310	0.977557	0.4301	0.1225	0.01474	1.234e-13	272	0.99523	9:131684836	HAVANA	131766781	131767277	-	ENSG00000267834.1	lincRNA	NOVEL	RP11-167N5.5	5122	5618	5122
X57554	2'-O-methylcytidine	rs2302812	9	131761716	a	t	0.5992	0.0222	0.5699	0.6161	-0.1156	0.0089	1.679e-38	--	291	1.01171	0.3839	0.1117	0.01119	4.539e-18	310	0.977497	0.4301	0.1225	0.01474	1.234e-13	272	0.99537	9:131684836	HAVANA	131766781	131767277	-	ENSG00000267834.1	lincRNA	NOVEL	RP11-167N5.5	5065	5561	5065
X57554	2'-O-methylcytidine	rs2302811	9	131761899	a	g	0.5992	0.0222	0.5699	0.6161	-0.1156	0.0089	1.679e-38	--	291	1.01171	0.3839	0.1117	0.01119	4.539e-18	310	0.977403	0.4301	0.1225	0.01474	1.234e-13	272	0.99542	9:131684836	HAVANA	131766781	131767277	-	ENSG00000267834.1	lincRNA	NOVEL	RP11-167N5.5	4882	5378	4882
X57554	2'-O-methylcytidine	rs12554574	9	131762380	t	c	0.5992	0.0222	0.5699	0.6161	-0.1156	0.0089	1.679e-38	--	291	1.01171	0.3839	0.1117	0.01119	4.539e-18	310	0.97704	0.4301	0.1225	0.01474	1.234e-13	272	0.99545	9:131684836	HAVANA	131766781	131767277	-	ENSG00000267834.1	lincRNA	NOVEL	RP11-167N5.5	4401	4897	4401
X57554	2'-O-methylcytidine	rs12555806	9	131762710	a	g	0.5992	0.0222	0.5699	0.6161	-0.1156	0.0089	1.679e-38	--	291	1.01171	0.3839	0.1117	0.01119	4.539e-18	310	0.976023	0.4301	0.1225	0.01474	1.234e-13	272	0.99438	9:131684836	HAVANA	131766781	131767277	-	ENSG00000267834.1	lincRNA	NOVEL	RP11-167N5.5	4071	4567	4071
X57554	2'-O-methylcytidine	rs12553276	9	131762723	a	g	0.3914	0.0232	0.3742	0.4228	0.1164	0.0089	7.399e-39	++	291	1.01171	0.3742	0.1113	0.01111	3.587e-18	310	0.97806	0.4228	0.1258	0.01501	8.522e-14	272	0.99455	9:131684836	HAVANA	131766781	131767277	-	ENSG00000267834.1	lincRNA	NOVEL	RP11-167N5.5	4058	4554	4058
X57554	2'-O-methylcytidine	rs28561848	9	131763438	a	g	0.4008	0.0222	0.3839	0.4301	0.1156	0.0089	1.679e-38	++	291	1.01171	0.3839	0.1117	0.01119	4.539e-18	310	0.971897	0.4301	0.1225	0.01474	1.234e-13	272	0.99582	9:131684836	HAVANA	131766781	131767277	-	ENSG00000267834.1	lincRNA	NOVEL	RP11-167N5.5	3343	3839	3343
X57554	2'-O-methylcytidine	rs12685210	9	131764857	a	g	0.3975	0.0256	0.3774	0.4301	0.1154	0.0091	7.179e-37	++	291	1.01171	0.3774	0.1111	0.01157	4.213e-17	310	0.975457	0.4301	0.1225	0.01474	1.234e-13	272	0.99593	9:131684836	HAVANA	131766781	131767277	-	ENSG00000267834.1	lincRNA	NOVEL	RP11-167N5.5	1924	2420	1924
X57554	2'-O-methylcytidine	rs12683155	9	131764969	a	g	0.6025	0.0256	0.5699	0.6226	-0.1154	0.0091	7.179e-37	--	291	1.01171	0.3774	0.1111	0.01157	4.213e-17	310	0.973173	0.4301	0.1225	0.01474	1.234e-13	272	0.99566	9:131684836	HAVANA	131766781	131767277	-	ENSG00000267834.1	lincRNA	NOVEL	RP11-167N5.5	1812	2308	1812
X57554	2'-O-methylcytidine	rs2302810	9	131765378	t	c	0.6025	0.0256	0.5699	0.6226	-0.1154	0.0091	7.179e-37	--	291	1.01171	0.3774	0.1111	0.01157	4.213e-17	310	0.975307	0.4301	0.1225	0.01474	1.234e-13	272	0.99583	9:131684836	HAVANA	131766781	131767277	-	ENSG00000267834.1	lincRNA	NOVEL	RP11-167N5.5	1403	1899	1403
X57554	2'-O-methylcytidine	rs10739740	9	131765987	t	c	0.572	0.024	0.5404	0.5903	-0.1087	0.009	7.178e-34	--	291	1.01171	0.4097	0.1042	0.01126	3.101e-16	310	0.973183	0.4596	0.1166	0.01481	1.298e-12	272	0.99842	9:131684836	HAVANA	131766781	131767277	-	ENSG00000267834.1	lincRNA	NOVEL	RP11-167N5.5	794	1290	794
X57554	2'-O-methylcytidine	rs12685767	9	131766352	t	c	0.3881	0.0266	0.3677	0.4228	0.1162	0.0091	3.984e-37	++	291	1.01171	0.3677	0.1105	0.01149	3.694e-17	310	0.975043	0.4228	0.1258	0.01501	8.522e-14	272	0.99525	9:131684836	HAVANA	131766781	131767277	-	ENSG00000267834.1	lincRNA	NOVEL	RP11-167N5.5	429	925	429
X57554	2'-O-methylcytidine	rs12683687	9	131766427	a	g	0.6119	0.0266	0.5772	0.6323	-0.1162	0.0091	3.984e-37	--	291	1.01171	0.3677	0.1105	0.01149	3.694e-17	310	0.975753	0.4228	0.1258	0.01501	8.522e-14	272	0.99564	9:131684836	HAVANA	131766781	131767277	-	ENSG00000267834.1	lincRNA	NOVEL	RP11-167N5.5	354	850	354
X57554	2'-O-methylcytidine	rs2287363	9	131767668	a	c	0.572	0.024	0.5404	0.5903	-0.1087	0.009	7.178e-34	--	291	1.01171	0.4097	0.1042	0.01126	3.101e-16	310	0.971823	0.4596	0.1166	0.01481	1.298e-12	272	0.99948	9:131684836	HAVANA	131766781	131767277	-	ENSG00000267834.1	lincRNA	NOVEL	RP11-167N5.5	887	391	391
X57554	2'-O-methylcytidine	rs1129098	9	131771505	t	c	0.3959	0.0238	0.3774	0.4265	0.1158	0.0091	8.071e-37	++	291	1.01171	0.3774	0.1111	0.01157	4.213e-17	310	0.967253	0.4265	0.1236	0.01489	1.318e-13	272	0.97782	9:131684836	HAVANA	131769376	131790582	-	ENSG00000148341.13	protein_coding	KNOWN	SH3GLB2	2129	19077	2129
X57554	2'-O-methylcytidine	rs10819457	9	131776041	t	c	0.5815	0.025	0.5478	0.6	-0.1092	0.009	5.192e-34	--	291	1.01171	0.4	0.1037	0.01118	2.698e-16	310	0.968527	0.4522	0.1191	0.01507	1.142e-12	272	0.97747	9:131684836	HAVANA	131769376	131790582	-	ENSG00000148341.13	protein_coding	KNOWN	SH3GLB2	6665	14541	6665
X57554	2'-O-methylcytidine	rs7850015	9	131777602	t	c	0.3881	0.0266	0.3677	0.4228	0.1162	0.0091	3.984e-37	++	291	1.01171	0.3677	0.1105	0.01149	3.694e-17	310	0.965553	0.4228	0.1258	0.01501	8.522e-14	272	0.97324	9:131684836	HAVANA	131769376	131790582	-	ENSG00000148341.13	protein_coding	KNOWN	SH3GLB2	8226	12980	8226
X57554	2'-O-methylcytidine	rs56341881	9	131779949	a	g	0.3881	0.0266	0.3677	0.4228	0.1162	0.0091	3.984e-37	++	291	1.01171	0.3677	0.1105	0.01149	3.694e-17	310	0.959083	0.4228	0.1258	0.01501	8.522e-14	272	0.96872	9:131684836	HAVANA	131769376	131790582	-	ENSG00000148341.13	protein_coding	KNOWN	SH3GLB2	10573	10633	10573
X57554	2'-O-methylcytidine	rs12001663	9	131780594	t	c	0.4088	0.0293	0.3871	0.4485	0.1015	0.0089	3.112e-30	++	291	1.01171	0.3871	0.09887	0.01105	1.845e-15	310	0.932547	0.4485	0.1064	0.01495	7.158e-11	272	0.95128	9:131684836	HAVANA	131769376	131790582	-	ENSG00000148341.13	protein_coding	KNOWN	SH3GLB2	11218	9988	9988
X57554	2'-O-methylcytidine	rs62585602	9	131782964	a	g	0.4622	0.0227	0.4452	0.4926	0.0861	0.0103	5.762e-17	++	291	1.01171	0.4452	0.08206	0.01284	2.223e-09	310	0.952693	0.4926	0.09329	0.01718	2.759e-07	272	0.94185	9:131684836	HAVANA	131769376	131790582	-	ENSG00000148341.13	protein_coding	KNOWN	SH3GLB2	13588	7618	7618
X57554	2'-O-methylcytidine	rs17455517	9	131785369	t	g	0.4607	0.0209	0.4452	0.489	0.086	0.0103	8.362e-17	++	291	1.01171	0.4452	0.08206	0.01284	2.223e-09	310	0.95249	0.489	0.09312	0.01737	3.788e-07	272	0.9403	9:131684836	HAVANA	131769376	131790582	-	ENSG00000148341.13	protein_coding	KNOWN	SH3GLB2	15993	5213	5213
X57554	2'-O-methylcytidine	rs4837333	9	131785903	t	c	0.4982	0.0234	0.4806	0.5294	0.0815	0.0101	6.602e-16	++	291	1.01171	0.4806	0.07912	0.01262	4.182e-09	310	0.951593	0.4706	-0.08584	0.01682	1.183e-06	272	0.93567	9:131684836	HAVANA	131769376	131790582	-	ENSG00000148341.13	protein_coding	KNOWN	SH3GLB2	16527	4679	4679
X57554	2'-O-methylcytidine	rs10988177	9	131786700	t	c	0.5018	0.0234	0.4706	0.5194	-0.0815	0.0101	6.602e-16	--	291	1.01171	0.4806	0.07912	0.01262	4.182e-09	310	0.952107	0.4706	-0.08584	0.01682	1.183e-06	272	0.93443	9:131684836	HAVANA	131769376	131790582	-	ENSG00000148341.13	protein_coding	KNOWN	SH3GLB2	17324	3882	3882
X57554	2'-O-methylcytidine	rs7874044	9	131788926	t	c	0.4982	0.0234	0.4806	0.5294	0.0815	0.0101	6.602e-16	++	291	1.01171	0.4806	0.07912	0.01262	4.182e-09	310	0.953143	0.4706	-0.08584	0.01682	1.183e-06	272	0.93207	9:131684836	HAVANA	131769376	131790582	-	ENSG00000148341.13	protein_coding	KNOWN	SH3GLB2	19550	1656	1656
X37432	N-acetyl-beta-alanine	rs10795391	10	16447317	t	g	0.455	0.0249	0.4228	0.4742	-0.0858	0.0093	2.544e-20	--	291	1.02068	0.4742	-0.08701	0.01174	1.07e-11	310	0.909653	0.4228	-0.08388	0.01521	1.862e-07	272	0.92936	10:16488453	ENSEMBL	16440654	16440758	-	ENSG00000238552.1	snoRNA	NOVEL	snoU13	6663	6559	6559
X37432	N-acetyl-beta-alanine	rs10904730	10	16452812	a	c	0.49	0.0195	0.4669	0.5065	-0.0969	0.0087	4.338e-29	--	291	1.02068	0.4935	0.09346	0.01133	1.016e-13	310	0.974963	0.4669	-0.1016	0.0134	6.434e-12	272	0.91781	10:16488453	ENSEMBL	16440654	16440758	-	ENSG00000238552.1	snoRNA	NOVEL	snoU13	12158	12054	12054
X37432	N-acetyl-beta-alanine	rs10458808	10	16453288	t	c	0.5144	0.0199	0.4968	0.5368	0.0977	0.0086	6.141e-30	++	291	1.02068	0.4968	0.09359	0.0115	1.862e-13	310	0.968427	0.4632	-0.103	0.01295	8.791e-13	272	0.92438	10:16488453	ENSEMBL	16440654	16440758	-	ENSG00000238552.1	snoRNA	NOVEL	snoU13	12634	12530	12530
X37432	N-acetyl-beta-alanine	rs10904731	10	16456260	a	g	0.4859	0.0198	0.4632	0.5032	-0.0972	0.0087	3.595e-29	--	291	1.02068	0.4968	0.09359	0.0115	1.862e-13	310	0.9634	0.4632	-0.1019	0.01319	2.926e-12	272	0.9273	10:16488453	ENSEMBL	16440654	16440758	-	ENSG00000238552.1	snoRNA	NOVEL	snoU13	15606	15502	15502
X37432	N-acetyl-beta-alanine	rs7894304	10	16456503	t	c	0.469	0.022	0.4484	0.4926	0.0804	0.0095	3.045e-17	++	291	1.02068	0.4484	0.07147	0.01304	1.89e-07	310	0.95526	0.4926	0.09072	0.01395	1.646e-09	272	0.92665	10:16488453	ENSEMBL	16440654	16440758	-	ENSG00000238552.1	snoRNA	NOVEL	snoU13	15849	15745	15745
X37432	N-acetyl-beta-alanine	rs10795392	10	16461993	t	g	0.7548	0.0109	0.7426	0.7645	-0.0878	0.0116	3.359e-14	--	291	1.02068	0.2355	0.08254	0.0155	3.916e-07	310	0.964393	0.2574	0.09454	0.01743	2.85e-07	272	0.96606	10:16488453	HAVANA	16478942	16555736	+	ENSG00000165983.10	protein_coding	KNOWN	PTER	16949	93743	16949
X37432	N-acetyl-beta-alanine	rs7897172	10	16462141	a	g	0.2452	0.0109	0.2355	0.2574	0.0878	0.0116	3.359e-14	++	291	1.02068	0.2355	0.08254	0.0155	3.916e-07	310	0.964653	0.2574	0.09454	0.01743	2.85e-07	272	0.96617	10:16488453	HAVANA	16478942	16555736	+	ENSG00000165983.10	protein_coding	KNOWN	PTER	16801	93595	16801
X37432	N-acetyl-beta-alanine	rs7072911	10	16462749	a	g	0.2452	0.0109	0.2355	0.2574	0.0878	0.0116	3.359e-14	++	291	1.02068	0.2355	0.08254	0.0155	3.916e-07	310	0.964213	0.2574	0.09454	0.01743	2.85e-07	272	0.96637	10:16488453	HAVANA	16478942	16555736	+	ENSG00000165983.10	protein_coding	KNOWN	PTER	16193	92987	16193
X37432	N-acetyl-beta-alanine	rs7086806	10	16465637	a	g	0.4837	0.0217	0.4596	0.5032	-0.0981	0.0086	3.447e-30	--	291	1.02068	0.4968	0.09343	0.01155	2.515e-13	310	0.9657	0.4596	-0.1039	0.01286	4.404e-13	272	0.94769	10:16488453	HAVANA	16478942	16555736	+	ENSG00000165983.10	protein_coding	KNOWN	PTER	13305	90099	13305
X37432	N-acetyl-beta-alanine	rs7091021	10	16466218	a	c	0.7532	0.0127	0.739	0.7645	-0.0871	0.0116	5.121e-14	--	291	1.02068	0.2355	0.08254	0.0155	3.916e-07	310	0.969113	0.261	0.09293	0.0174	4.141e-07	272	0.96871	10:16488453	HAVANA	16478942	16555736	+	ENSG00000165983.10	protein_coding	KNOWN	PTER	12724	89518	12724
X37432	N-acetyl-beta-alanine	rs7091392	10	16466242	c	g	0.2468	0.0127	0.2355	0.261	0.0871	0.0116	5.121e-14	++	291	1.02068	0.2355	0.08254	0.0155	3.916e-07	310	0.968953	0.261	0.09293	0.0174	4.141e-07	272	0.96863	10:16488453	HAVANA	16478942	16555736	+	ENSG00000165983.10	protein_coding	KNOWN	PTER	12700	89494	12700
X37432	N-acetyl-beta-alanine	rs9633762	10	16466395	t	c	0.4837	0.0217	0.4596	0.5032	-0.0981	0.0086	3.447e-30	--	291	1.02068	0.4968	0.09343	0.01155	2.515e-13	310	0.967003	0.4596	-0.1039	0.01286	4.404e-13	272	0.95103	10:16488453	HAVANA	16478942	16555736	+	ENSG00000165983.10	protein_coding	KNOWN	PTER	12547	89341	12547
X37432	N-acetyl-beta-alanine	rs7915787	10	16466978	t	c	0.2468	0.0127	0.2355	0.261	0.0871	0.0116	5.121e-14	++	291	1.02068	0.2355	0.08254	0.0155	3.916e-07	310	0.97037	0.261	0.09293	0.0174	4.141e-07	272	0.96982	10:16488453	HAVANA	16478942	16555736	+	ENSG00000165983.10	protein_coding	KNOWN	PTER	11964	88758	11964
X37432	N-acetyl-beta-alanine	rs7071470	10	16467948	a	g	0.4842	0.0251	0.4559	0.5065	-0.099	0.0085	5.016e-31	--	291	1.02068	0.4935	0.09307	0.01143	1.85e-13	310	0.969053	0.4559	-0.1065	0.01287	1.533e-13	272	0.95672	10:16488453	HAVANA	16478942	16555736	+	ENSG00000165983.10	protein_coding	KNOWN	PTER	10994	87788	10994
X37432	N-acetyl-beta-alanine	rs12218805	10	16468657	t	g	0.7109	0.0275	0.6801	0.7355	-0.0918	0.0105	1.621e-18	--	291	1.02068	0.2645	0.08945	0.01403	2.414e-09	310	0.97392	0.3199	0.09482	0.01569	1.551e-08	272	0.9717	10:16488453	HAVANA	16478942	16555736	+	ENSG00000165983.10	protein_coding	KNOWN	PTER	10285	87079	10285
X37432	N-acetyl-beta-alanine	rs10904733	10	16468842	t	c	0.27	0.0314	0.2419	0.3051	0.0961	0.0107	2.688e-19	++	291	1.02068	0.2419	0.09929	0.01436	1.484e-10	310	0.970897	0.3051	0.09203	0.01603	6.587e-08	272	0.97074	10:16488453	HAVANA	16478942	16555736	+	ENSG00000165983.10	protein_coding	KNOWN	PTER	10100	86894	10100
X37432	N-acetyl-beta-alanine	rs7076432	10	16469055	t	c	0.2891	0.0275	0.2645	0.3199	0.0918	0.0105	1.621e-18	++	291	1.02068	0.2645	0.08945	0.01403	2.414e-09	310	0.971967	0.3199	0.09482	0.01569	1.551e-08	272	0.97161	10:16488453	HAVANA	16478942	16555736	+	ENSG00000165983.10	protein_coding	KNOWN	PTER	9887	86681	9887
X37432	N-acetyl-beta-alanine	rs7076433	10	16469056	t	c	0.2891	0.0275	0.2645	0.3199	0.0918	0.0105	1.621e-18	++	291	1.02068	0.2645	0.08945	0.01403	2.414e-09	310	0.972763	0.3199	0.09482	0.01569	1.551e-08	272	0.97143	10:16488453	HAVANA	16478942	16555736	+	ENSG00000165983.10	protein_coding	KNOWN	PTER	9886	86680	9886
X37432	N-acetyl-beta-alanine	rs6602109	10	16469112	a	g	0.2891	0.0275	0.2645	0.3199	0.0918	0.0105	1.621e-18	++	291	1.02068	0.2645	0.08945	0.01403	2.414e-09	310	0.975503	0.3199	0.09482	0.01569	1.551e-08	272	0.9723	10:16488453	HAVANA	16478942	16555736	+	ENSG00000165983.10	protein_coding	KNOWN	PTER	9830	86624	9830
X37432	N-acetyl-beta-alanine	rs7080624	10	16469650	a	g	0.5402	0.0129	0.5257	0.5516	-0.0968	0.009	3.474e-27	--	291	1.02068	0.4484	0.09199	0.01197	2.383e-12	310	0.979763	0.4743	0.1029	0.01352	5.293e-12	272	0.97547	10:16488453	HAVANA	16478942	16555736	+	ENSG00000165983.10	protein_coding	KNOWN	PTER	9292	86086	9292
X37432	N-acetyl-beta-alanine	rs7898740	10	16471209	t	c	0.7109	0.0275	0.6801	0.7355	-0.0918	0.0105	1.621e-18	--	291	1.02068	0.2645	0.08945	0.01403	2.414e-09	310	0.978383	0.3199	0.09482	0.01569	1.551e-08	272	0.97842	10:16488453	HAVANA	16478942	16555736	+	ENSG00000165983.10	protein_coding	KNOWN	PTER	7733	84527	7733
X37432	N-acetyl-beta-alanine	rs4028374	10	16471628	t	g	0.4598	0.0129	0.4484	0.4743	0.0968	0.009	3.474e-27	++	291	1.02068	0.4484	0.09199	0.01197	2.383e-12	310	0.97802	0.4743	0.1029	0.01352	5.293e-12	272	0.98072	10:16488453	HAVANA	16478942	16555736	+	ENSG00000165983.10	protein_coding	KNOWN	PTER	7314	84108	7314
X37432	N-acetyl-beta-alanine	rs10904734	10	16471780	a	t	0.7109	0.0275	0.6801	0.7355	-0.0918	0.0105	1.621e-18	--	291	1.02068	0.2645	0.08945	0.01403	2.414e-09	310	0.978697	0.3199	0.09482	0.01569	1.551e-08	272	0.98125	10:16488453	HAVANA	16478942	16555736	+	ENSG00000165983.10	protein_coding	KNOWN	PTER	7162	83956	7162
X37432	N-acetyl-beta-alanine	rs7922702	10	16473683	a	g	0.7109	0.0275	0.6801	0.7355	-0.0918	0.0105	1.621e-18	--	291	1.02068	0.2645	0.08945	0.01403	2.414e-09	310	0.98097	0.3199	0.09482	0.01569	1.551e-08	272	0.98745	10:16488453	HAVANA	16478942	16555736	+	ENSG00000165983.10	protein_coding	KNOWN	PTER	5259	82053	5259
X37432	N-acetyl-beta-alanine	rs7075241	10	16475535	a	g	0.7704	0.0374	0.7316	0.8065	-0.0813	0.0122	2.469e-11	--	291	1.02068	0.1935	0.07645	0.01691	1.298e-05	310	0.985123	0.2684	0.08644	0.01754	2.533e-06	272	0.99132	10:16488453	HAVANA	16478942	16555736	+	ENSG00000165983.10	protein_coding	KNOWN	PTER	3407	80201	3407
X37432	N-acetyl-beta-alanine	rs7075658	10	16475766	t	c	0.2296	0.0374	0.1935	0.2684	0.0813	0.0122	2.469e-11	++	291	1.02068	0.1935	0.07645	0.01691	1.298e-05	310	0.986877	0.2684	0.08644	0.01754	2.533e-06	272	0.99245	10:16488453	HAVANA	16478942	16555736	+	ENSG00000165983.10	protein_coding	KNOWN	PTER	3176	79970	3176
X37432	N-acetyl-beta-alanine	rs7904333	10	16476271	t	c	0.3996	0.021	0.3806	0.4228	0.0842	0.01	3.152e-17	++	291	1.02068	0.3806	0.07611	0.01345	8.184e-08	310	0.982743	0.4228	0.09415	0.01488	3.901e-09	272	0.9953	10:16488453	HAVANA	16478942	16555736	+	ENSG00000165983.10	protein_coding	KNOWN	PTER	2671	79465	2671
X37432	N-acetyl-beta-alanine	rs10795394	10	16476762	a	g	0.463	0.013	0.4516	0.4779	0.0983	0.0089	2.376e-28	++	291	1.02068	0.4516	0.09303	0.01182	8.627e-13	310	0.983297	0.4779	0.1052	0.01353	2.232e-12	272	0.99701	10:16488453	HAVANA	16478942	16555736	+	ENSG00000165983.10	protein_coding	KNOWN	PTER	2180	78974	2180
X37432	N-acetyl-beta-alanine	rs11253988	10	16476776	a	g	0.2293	0.039	0.1903	0.2684	0.08	0.0124	1.104e-10	++	291	1.02068	0.1903	0.07349	0.01751	4.781e-05	310	0.98697	0.2684	0.08644	0.01754	2.533e-06	272	0.99376	10:16488453	HAVANA	16478942	16555736	+	ENSG00000165983.10	protein_coding	KNOWN	PTER	2166	78960	2166
X37432	N-acetyl-beta-alanine	rs1532104	10	16477106	t	c	0.463	0.013	0.4516	0.4779	0.0983	0.0089	2.376e-28	++	291	1.02068	0.4516	0.09303	0.01182	8.627e-13	310	0.98432	0.4779	0.1052	0.01353	2.232e-12	272	0.99824	10:16488453	HAVANA	16478942	16555736	+	ENSG00000165983.10	protein_coding	KNOWN	PTER	1836	78630	1836
X37432	N-acetyl-beta-alanine	rs7093030	10	16477295	a	g	0.537	0.013	0.5221	0.5484	-0.0983	0.0089	2.376e-28	--	291	1.02068	0.4516	0.09303	0.01182	8.627e-13	310	0.983643	0.4779	0.1052	0.01353	2.232e-12	272	0.99878	10:16488453	HAVANA	16478942	16555736	+	ENSG00000165983.10	protein_coding	KNOWN	PTER	1647	78441	1647
X37432	N-acetyl-beta-alanine	rs6602111	10	16477550	t	c	0.537	0.013	0.5221	0.5484	-0.0983	0.0089	2.376e-28	--	291	1.02068	0.4516	0.09303	0.01182	8.627e-13	310	0.982657	0.4779	0.1052	0.01353	2.232e-12	272	0.99806	10:16488453	HAVANA	16478942	16555736	+	ENSG00000165983.10	protein_coding	KNOWN	PTER	1392	78186	1392
X37432	N-acetyl-beta-alanine	rs6602113	10	16477603	t	c	0.7661	0.036	0.7279	0.8	-0.0804	0.0121	2.538e-11	--	291	1.02068	0.2	0.07539	0.01656	1.137e-05	310	0.985453	0.2721	0.08613	0.01759	2.92e-06	272	0.99443	10:16488453	HAVANA	16478942	16555736	+	ENSG00000165983.10	protein_coding	KNOWN	PTER	1339	78133	1339
X37432	N-acetyl-beta-alanine	rs10904737	10	16478278	t	c	0.4944	0.021	0.4706	0.5129	-0.0971	0.0084	7.839e-31	--	291	1.02068	0.4871	0.09204	0.01121	1.263e-13	310	0.985427	0.4706	-0.1036	0.01272	3.168e-13	272	0.99552	10:16488453	HAVANA	16478942	16555736	+	ENSG00000165983.10	protein_coding	KNOWN	PTER	664	77458	664
X37432	N-acetyl-beta-alanine	rs10904738	10	16478305	t	c	0.7046	0.0279	0.6728	0.729	-0.0918	0.0104	9.326e-19	--	291	1.02068	0.271	0.08829	0.01381	2.2e-09	310	0.988173	0.3272	0.09648	0.01576	1.063e-08	272	0.99513	10:16488453	HAVANA	16478942	16555736	+	ENSG00000165983.10	protein_coding	KNOWN	PTER	637	77431	637
X37432	N-acetyl-beta-alanine	rs7910712	10	16479256	t	c	0.537	0.013	0.5221	0.5484	-0.0983	0.0089	2.376e-28	--	291	1.02068	0.4516	0.09303	0.01182	8.627e-13	310	0.984913	0.4779	0.1052	0.01353	2.232e-12	272	0.99466	10:16488453	HAVANA	16478942	16555736	+	ENSG00000165983.10	protein_coding	KNOWN	PTER	314	76480	314
X37432	N-acetyl-beta-alanine	rs2029398	10	16479650	t	c	0.463	0.013	0.4516	0.4779	0.0983	0.0089	2.376e-28	++	291	1.02068	0.4516	0.09303	0.01182	8.627e-13	310	0.986607	0.4779	0.1052	0.01353	2.232e-12	272	0.99683	10:16488453	HAVANA	16478942	16555736	+	ENSG00000165983.10	protein_coding	KNOWN	PTER	708	76086	708
X37432	N-acetyl-beta-alanine	rs34987969	10	16480599	t	c	0.4192	0.0171	0.4032	0.4375	0.0826	0.0098	3.876e-17	++	291	1.02068	0.4032	0.07363	0.01344	1.925e-07	310	0.985713	0.4375	0.09296	0.01438	1.976e-09	272	0.9966	10:16488453	HAVANA	16478942	16555736	+	ENSG00000165983.10	protein_coding	KNOWN	PTER	1657	75137	1657
X37432	N-acetyl-beta-alanine	rs12572781	10	16483081	a	g	0.5075	0.0229	0.4871	0.5331	0.0977	0.0084	1.407e-31	++	291	1.02068	0.4871	0.09204	0.01121	1.263e-13	310	0.987887	0.4669	-0.1049	0.01255	9.5e-14	272	0.99703	10:16488453	HAVANA	16478942	16555736	+	ENSG00000165983.10	protein_coding	KNOWN	PTER	4139	72655	4139
X37432	N-acetyl-beta-alanine	rs11253991	10	16483381	t	c	0.2339	0.036	0.2	0.2721	0.0804	0.0121	2.538e-11	++	291	1.02068	0.2	0.07539	0.01656	1.137e-05	310	0.990813	0.2721	0.08613	0.01759	2.92e-06	272	0.99407	10:16488453	HAVANA	16478942	16555736	+	ENSG00000165983.10	protein_coding	KNOWN	PTER	4439	72355	4439
X37432	N-acetyl-beta-alanine	rs2010442	10	16484888	t	c	0.5075	0.0229	0.4871	0.5331	0.0977	0.0084	1.407e-31	++	291	1.02068	0.4871	0.09204	0.01121	1.263e-13	310	0.98952	0.4669	-0.1049	0.01255	9.5e-14	272	0.99751	10:16488453	HAVANA	16478942	16555736	+	ENSG00000165983.10	protein_coding	KNOWN	PTER	5946	70848	5946
X37432	N-acetyl-beta-alanine	rs11253992	10	16485204	a	c	0.2339	0.036	0.2	0.2721	0.0804	0.0121	2.538e-11	++	291	1.02068	0.2	0.07539	0.01656	1.137e-05	310	0.993747	0.2721	0.08613	0.01759	2.92e-06	272	0.99563	10:16488453	HAVANA	16478942	16555736	+	ENSG00000165983.10	protein_coding	KNOWN	PTER	6262	70532	6262
X37432	N-acetyl-beta-alanine	rs10904741	10	16485699	t	g	0.4648	0.0149	0.4516	0.4816	0.0989	0.0088	5.132e-29	++	291	1.02068	0.4516	0.09303	0.01182	8.627e-13	310	0.990713	0.4816	0.1063	0.01333	7.737e-13	272	0.99774	10:16488453	HAVANA	16478942	16555736	+	ENSG00000165983.10	protein_coding	KNOWN	PTER	6757	70037	6757
X37432	N-acetyl-beta-alanine	rs11253995	10	16488453	t	c	0.4906	0.0213	0.4669	0.5097	-0.0981	0.0084	1.366e-31	--	291	1.02068	0.4903	0.09254	0.01127	1.262e-13	310	0.993183	0.4669	-0.1049	0.01255	9.5e-14	272	0.99965	10:16488453	HAVANA	16478942	16555736	+	ENSG00000165983.10	protein_coding	KNOWN	PTER	9511	67283	9511
X37432	N-acetyl-beta-alanine	rs11253996	10	16488475	t	c	0.7218	0.0302	0.6875	0.7484	-0.0955	0.0106	2.568e-19	--	291	1.02068	0.2516	0.09714	0.01416	1.985e-10	310	0.99923	0.3125	0.09348	0.0161	4.813e-08	272	0.99959	10:16488453	HAVANA	16478942	16555736	+	ENSG00000165983.10	protein_coding	KNOWN	PTER	9533	67261	9533
X37432	N-acetyl-beta-alanine	rs11253997	10	16488505	a	g	0.4906	0.0213	0.4669	0.5097	-0.0981	0.0084	1.366e-31	--	291	1.02068	0.4903	0.09254	0.01127	1.262e-13	310	0.99398	0.4669	-0.1049	0.01255	9.5e-14	272	1	10:16488453	HAVANA	16478942	16555736	+	ENSG00000165983.10	protein_coding	KNOWN	PTER	9563	67231	9563
X37432	N-acetyl-beta-alanine	rs11253998	10	16488531	t	c	0.5333	0.0133	0.5184	0.5452	-0.0991	0.0089	5.694e-29	--	291	1.02068	0.4548	0.0934	0.01189	9.099e-13	310	0.99396	0.4816	0.1063	0.01333	7.737e-13	272	0.99981	10:16488453	HAVANA	16478942	16555736	+	ENSG00000165983.10	protein_coding	KNOWN	PTER	9589	67205	9589
X37432	N-acetyl-beta-alanine	rs12572995	10	16489076	a	g	0.2339	0.036	0.2	0.2721	0.0804	0.0121	2.538e-11	++	291	1.02068	0.2	0.07539	0.01656	1.137e-05	310	0.996107	0.2721	0.08613	0.01759	2.92e-06	272	0.9989	10:16488453	HAVANA	16478942	16555736	+	ENSG00000165983.10	protein_coding	KNOWN	PTER	10134	66660	10134
X37432	N-acetyl-beta-alanine	rs7919804	10	16490389	c	g	0.2742	0.023	0.2548	0.3015	0.0883	0.0108	2.238e-16	++	291	1.02068	0.2548	0.08649	0.01407	7.667e-09	310	0.990997	0.3015	0.0908	0.01668	2.576e-07	272	0.99774	10:16488453	HAVANA	16478942	16555736	+	ENSG00000165983.10	protein_coding	KNOWN	PTER	11447	65347	11447
X37432	N-acetyl-beta-alanine	rs4529804	10	16490542	a	g	0.4648	0.0149	0.4516	0.4816	0.0989	0.0088	5.132e-29	++	291	1.02068	0.4516	0.09303	0.01182	8.627e-13	310	0.99219	0.4816	0.1063	0.01333	7.737e-13	272	0.99904	10:16488453	HAVANA	16478942	16555736	+	ENSG00000165983.10	protein_coding	KNOWN	PTER	11600	65194	11600
X37432	N-acetyl-beta-alanine	rs7910044	10	16491917	t	c	0.5333	0.0133	0.5184	0.5452	-0.0991	0.0089	5.694e-29	--	291	1.02068	0.4548	0.0934	0.01189	9.099e-13	310	0.992697	0.4816	0.1063	0.01333	7.737e-13	272	0.9986	10:16488453	HAVANA	16478942	16555736	+	ENSG00000165983.10	protein_coding	KNOWN	PTER	12975	63819	12975
X37432	N-acetyl-beta-alanine	rs12570568	10	16492000	a	t	0.2355	0.0344	0.2032	0.2721	0.0796	0.012	3.814e-11	++	291	1.02068	0.2032	0.07386	0.01652	1.59e-05	310	0.994853	0.2721	0.08613	0.01759	2.92e-06	272	0.99777	10:16488453	HAVANA	16478942	16555736	+	ENSG00000165983.10	protein_coding	KNOWN	PTER	13058	63736	13058
X37432	N-acetyl-beta-alanine	rs6602115	10	16493086	a	g	0.4667	0.0133	0.4548	0.4816	0.0991	0.0089	5.694e-29	++	291	1.02068	0.4548	0.0934	0.01189	9.099e-13	310	0.991423	0.4816	0.1063	0.01333	7.737e-13	272	0.99828	10:16488453	HAVANA	16478942	16555736	+	ENSG00000165983.10	protein_coding	KNOWN	PTER	14144	62650	14144
X37432	N-acetyl-beta-alanine	rs6602116	10	16493138	a	g	0.4667	0.0133	0.4548	0.4816	0.0991	0.0089	5.694e-29	++	291	1.02068	0.4548	0.0934	0.01189	9.099e-13	310	0.9917	0.4816	0.1063	0.01333	7.737e-13	272	0.99816	10:16488453	HAVANA	16478942	16555736	+	ENSG00000165983.10	protein_coding	KNOWN	PTER	14196	62598	14196
X37432	N-acetyl-beta-alanine	rs7094422	10	16493159	t	c	0.5333	0.0133	0.5184	0.5452	-0.0991	0.0089	5.694e-29	--	291	1.02068	0.4548	0.0934	0.01189	9.099e-13	310	0.99173	0.4816	0.1063	0.01333	7.737e-13	272	0.9978	10:16488453	HAVANA	16478942	16555736	+	ENSG00000165983.10	protein_coding	KNOWN	PTER	14217	62577	14217
X37432	N-acetyl-beta-alanine	rs7086317	10	16495161	t	g	0.5094	0.0213	0.4903	0.5331	0.0981	0.0084	1.366e-31	++	291	1.02068	0.4903	0.09254	0.01127	1.262e-13	310	0.99238	0.4669	-0.1049	0.01255	9.5e-14	272	0.99873	10:16488453	HAVANA	16478942	16555736	+	ENSG00000165983.10	protein_coding	KNOWN	PTER	16219	60575	16219
X37432	N-acetyl-beta-alanine	rs10795396	10	16495475	a	g	0.4906	0.0213	0.4669	0.5097	-0.0981	0.0084	1.366e-31	--	291	1.02068	0.4903	0.09254	0.01127	1.262e-13	310	0.99252	0.4669	-0.1049	0.01255	9.5e-14	272	0.99876	10:16488453	HAVANA	16478942	16555736	+	ENSG00000165983.10	protein_coding	KNOWN	PTER	16533	60261	16533
X37432	N-acetyl-beta-alanine	rs881769	10	16495864	t	c	0.4906	0.0213	0.4669	0.5097	-0.0981	0.0084	1.366e-31	--	291	1.02068	0.4903	0.09254	0.01127	1.262e-13	310	0.99248	0.4669	-0.1049	0.01255	9.5e-14	272	0.99872	10:16488453	HAVANA	16478942	16555736	+	ENSG00000165983.10	protein_coding	KNOWN	PTER	16922	59872	16922
X37432	N-acetyl-beta-alanine	rs2051012	10	16496311	t	c	0.5094	0.0213	0.4903	0.5331	0.0981	0.0084	1.366e-31	++	291	1.02068	0.4903	0.09254	0.01127	1.262e-13	310	0.992107	0.4669	-0.1049	0.01255	9.5e-14	272	0.9986	10:16488453	HAVANA	16478942	16555736	+	ENSG00000165983.10	protein_coding	KNOWN	PTER	17369	59425	17369
X37432	N-acetyl-beta-alanine	rs7092037	10	16496919	t	c	0.5094	0.0213	0.4903	0.5331	0.0981	0.0084	1.366e-31	++	291	1.02068	0.4903	0.09254	0.01127	1.262e-13	310	0.992467	0.4669	-0.1049	0.01255	9.5e-14	272	0.99859	10:16488453	HAVANA	16478942	16555736	+	ENSG00000165983.10	protein_coding	KNOWN	PTER	17977	58817	17977
X37432	N-acetyl-beta-alanine	rs2051011	10	16497470	a	g	0.2311	0.0358	0.1968	0.2684	0.0804	0.0124	7.787e-11	++	291	1.02068	0.1968	0.0725	0.01713	4.15e-05	310	0.990727	0.2684	0.08902	0.01786	2.003e-06	272	0.99129	10:16488453	HAVANA	16478942	16555736	+	ENSG00000165983.10	protein_coding	KNOWN	PTER	18528	58266	18528
X37432	N-acetyl-beta-alanine	rs7080832	10	16499682	t	g	0.5075	0.0229	0.4871	0.5331	0.0977	0.0084	1.407e-31	++	291	1.02068	0.4871	0.09204	0.01121	1.263e-13	310	0.99253	0.4669	-0.1049	0.01255	9.5e-14	272	0.9983	10:16488453	ENSEMBL	16518002	16518163	+	ENSG00000223156.1	snRNA	KNOWN	RNU2-18P	18320	18481	18320
X37432	N-acetyl-beta-alanine	rs6602117	10	16504610	a	c	0.4925	0.0229	0.4669	0.5129	-0.0977	0.0084	1.407e-31	--	291	1.02068	0.4871	0.09204	0.01121	1.263e-13	310	0.995333	0.4669	-0.1049	0.01255	9.5e-14	272	0.99807	10:16488453	ENSEMBL	16518002	16518163	+	ENSG00000223156.1	snRNA	KNOWN	RNU2-18P	13392	13553	13392
X37432	N-acetyl-beta-alanine	rs7900562	10	16505606	a	g	0.4648	0.0149	0.4516	0.4816	0.0989	0.0088	5.132e-29	++	291	1.02068	0.4516	0.09303	0.01182	8.627e-13	310	0.994677	0.4816	0.1063	0.01333	7.737e-13	272	0.99817	10:16488453	ENSEMBL	16518002	16518163	+	ENSG00000223156.1	snRNA	KNOWN	RNU2-18P	12396	12557	12396
X37432	N-acetyl-beta-alanine	rs7917008	10	16505663	t	c	0.4925	0.0229	0.4669	0.5129	-0.0977	0.0084	1.407e-31	--	291	1.02068	0.4871	0.09204	0.01121	1.263e-13	310	0.99553	0.4669	-0.1049	0.01255	9.5e-14	272	0.99741	10:16488453	ENSEMBL	16518002	16518163	+	ENSG00000223156.1	snRNA	KNOWN	RNU2-18P	12339	12500	12339
X37432	N-acetyl-beta-alanine	rs7900473	10	16505717	t	c	0.5075	0.0229	0.4871	0.5331	0.0977	0.0084	1.407e-31	++	291	1.02068	0.4871	0.09204	0.01121	1.263e-13	310	0.996733	0.4669	-0.1049	0.01255	9.5e-14	272	0.99733	10:16488453	ENSEMBL	16518002	16518163	+	ENSG00000223156.1	snRNA	KNOWN	RNU2-18P	12285	12446	12285
X37432	N-acetyl-beta-alanine	rs2078518	10	16507224	a	c	0.4925	0.0229	0.4669	0.5129	-0.0977	0.0084	1.407e-31	--	291	1.02068	0.4871	0.09204	0.01121	1.263e-13	310	0.997997	0.4669	-0.1049	0.01255	9.5e-14	272	0.99917	10:16488453	ENSEMBL	16518002	16518163	+	ENSG00000223156.1	snRNA	KNOWN	RNU2-18P	10778	10939	10778
X37432	N-acetyl-beta-alanine	rs1411877	10	16507614	t	c	0.5075	0.0229	0.4871	0.5331	0.0977	0.0084	1.407e-31	++	291	1.02068	0.4871	0.09204	0.01121	1.263e-13	310	0.997947	0.4669	-0.1049	0.01255	9.5e-14	272	0.99905	10:16488453	ENSEMBL	16518002	16518163	+	ENSG00000223156.1	snRNA	KNOWN	RNU2-18P	10388	10549	10388
X37432	N-acetyl-beta-alanine	rs6602119	10	16508052	a	g	0.4925	0.0229	0.4669	0.5129	-0.0977	0.0084	1.407e-31	--	291	1.02068	0.4871	0.09204	0.01121	1.263e-13	310	0.997967	0.4669	-0.1049	0.01255	9.5e-14	272	0.99786	10:16488453	ENSEMBL	16518002	16518163	+	ENSG00000223156.1	snRNA	KNOWN	RNU2-18P	9950	10111	9950
X37432	N-acetyl-beta-alanine	rs7920884	10	16508286	t	c	0.5075	0.0229	0.4871	0.5331	0.0977	0.0084	1.407e-31	++	291	1.02068	0.4871	0.09204	0.01121	1.263e-13	310	0.998053	0.4669	-0.1049	0.01255	9.5e-14	272	0.99859	10:16488453	ENSEMBL	16518002	16518163	+	ENSG00000223156.1	snRNA	KNOWN	RNU2-18P	9716	9877	9716
X37432	N-acetyl-beta-alanine	rs7921345	10	16508414	a	g	0.5075	0.0229	0.4871	0.5331	0.0977	0.0084	1.407e-31	++	291	1.02068	0.4871	0.09204	0.01121	1.263e-13	310	0.997693	0.4669	-0.1049	0.01255	9.5e-14	272	0.99815	10:16488453	ENSEMBL	16518002	16518163	+	ENSG00000223156.1	snRNA	KNOWN	RNU2-18P	9588	9749	9588
X37432	N-acetyl-beta-alanine	rs7921034	10	16508465	a	g	0.4925	0.0229	0.4669	0.5129	-0.0977	0.0084	1.407e-31	--	291	1.02068	0.4871	0.09204	0.01121	1.263e-13	310	0.998023	0.4669	-0.1049	0.01255	9.5e-14	272	0.99833	10:16488453	ENSEMBL	16518002	16518163	+	ENSG00000223156.1	snRNA	KNOWN	RNU2-18P	9537	9698	9537
X37432	N-acetyl-beta-alanine	rs10904742	10	16508685	a	g	0.5096	0.0213	0.4903	0.5331	0.098	0.0084	2.75e-31	++	291	1.02068	0.4903	0.0924	0.01137	2.03e-13	310	0.996957	0.4669	-0.1049	0.01255	9.5e-14	272	0.99614	10:16488453	ENSEMBL	16518002	16518163	+	ENSG00000223156.1	snRNA	KNOWN	RNU2-18P	9317	9478	9317
X37432	N-acetyl-beta-alanine	rs10904743	10	16508687	a	g	0.5096	0.0213	0.4903	0.5331	0.098	0.0084	2.75e-31	++	291	1.02068	0.4903	0.0924	0.01137	2.03e-13	310	0.996963	0.4669	-0.1049	0.01255	9.5e-14	272	0.9961	10:16488453	ENSEMBL	16518002	16518163	+	ENSG00000223156.1	snRNA	KNOWN	RNU2-18P	9315	9476	9315
X37432	N-acetyl-beta-alanine	rs6602121	10	16509209	t	c	0.2726	0.0419	0.2355	0.3199	0.081	0.0112	5.995e-13	++	291	1.02068	0.2355	0.07153	0.01503	4.765e-06	310	0.99871	0.3199	0.09305	0.01696	2.123e-07	272	0.99997	10:16488453	ENSEMBL	16518002	16518163	+	ENSG00000223156.1	snRNA	KNOWN	RNU2-18P	8793	8954	8793
X37432	N-acetyl-beta-alanine	rs56803780	10	16509519	a	g	0.2726	0.0419	0.2355	0.3199	0.081	0.0112	5.995e-13	++	291	1.02068	0.2355	0.07153	0.01503	4.765e-06	310	0.99626	0.3199	0.09305	0.01696	2.123e-07	272	0.99534	10:16488453	ENSEMBL	16518002	16518163	+	ENSG00000223156.1	snRNA	KNOWN	RNU2-18P	8483	8644	8483
X37432	N-acetyl-beta-alanine	rs11816041	10	16509527	a	g	0.5075	0.0229	0.4871	0.5331	0.0977	0.0084	1.407e-31	++	291	1.02068	0.4871	0.09204	0.01121	1.263e-13	310	0.9969	0.4669	-0.1049	0.01255	9.5e-14	272	0.99322	10:16488453	ENSEMBL	16518002	16518163	+	ENSG00000223156.1	snRNA	KNOWN	RNU2-18P	8475	8636	8475
X37432	N-acetyl-beta-alanine	rs11816010	10	16509544	a	c	0.5075	0.0229	0.4871	0.5331	0.0977	0.0084	1.407e-31	++	291	1.02068	0.4871	0.09204	0.01121	1.263e-13	310	0.996883	0.4669	-0.1049	0.01255	9.5e-14	272	0.99314	10:16488453	ENSEMBL	16518002	16518163	+	ENSG00000223156.1	snRNA	KNOWN	RNU2-18P	8458	8619	8458
X37432	N-acetyl-beta-alanine	rs11816048	10	16509714	t	c	0.5075	0.0229	0.4871	0.5331	0.0977	0.0084	1.407e-31	++	291	1.02068	0.4871	0.09204	0.01121	1.263e-13	310	0.998667	0.4669	-0.1049	0.01255	9.5e-14	272	0.99723	10:16488453	ENSEMBL	16518002	16518163	+	ENSG00000223156.1	snRNA	KNOWN	RNU2-18P	8288	8449	8288
X37432	N-acetyl-beta-alanine	rs2130228	10	16510319	t	g	0.4925	0.0229	0.4669	0.5129	-0.0977	0.0084	1.407e-31	--	291	1.02068	0.4871	0.09204	0.01121	1.263e-13	310	0.998263	0.4669	-0.1049	0.01255	9.5e-14	272	0.99575	10:16488453	ENSEMBL	16518002	16518163	+	ENSG00000223156.1	snRNA	KNOWN	RNU2-18P	7683	7844	7683
X37432	N-acetyl-beta-alanine	rs6602122	10	16510580	a	g	0.4925	0.0229	0.4669	0.5129	-0.0977	0.0084	1.407e-31	--	291	1.02068	0.4871	0.09204	0.01121	1.263e-13	310	0.9961	0.4669	-0.1049	0.01255	9.5e-14	272	0.99414	10:16488453	ENSEMBL	16518002	16518163	+	ENSG00000223156.1	snRNA	KNOWN	RNU2-18P	7422	7583	7422
X37432	N-acetyl-beta-alanine	rs7068059	10	16512976	t	c	0.6524	0.0279	0.6213	0.6774	-0.0896	0.0101	6.679e-19	--	291	1.02068	0.3226	0.07813	0.01355	4.894e-08	310	0.983603	0.3787	0.1039	0.01512	2.557e-10	272	0.98177	10:16488453	ENSEMBL	16518002	16518163	+	ENSG00000223156.1	snRNA	KNOWN	RNU2-18P	5026	5187	5026
X37432	N-acetyl-beta-alanine	rs10904745	10	16513346	a	t	0.6574	0.0258	0.6287	0.6806	-0.0918	0.0102	1.959e-19	--	291	1.02068	0.3194	0.08565	0.01369	4.48e-09	310	0.992213	0.3713	0.09946	0.01524	1.462e-09	272	0.99198	10:16488453	ENSEMBL	16518002	16518163	+	ENSG00000223156.1	snRNA	KNOWN	RNU2-18P	4656	4817	4656
X37432	N-acetyl-beta-alanine	rs7916882	10	16514538	t	g	0.3249	0.0281	0.3	0.3566	0.0927	0.0103	2.06e-19	++	291	1.02068	0.3	0.09035	0.01374	8.654e-10	310	0.995207	0.3566	0.09568	0.01552	8.697e-09	272	0.99496	10:16488453	ENSEMBL	16518002	16518163	+	ENSG00000223156.1	snRNA	KNOWN	RNU2-18P	3464	3625	3464
X37432	N-acetyl-beta-alanine	rs6602124	10	16514859	t	c	0.4887	0.0197	0.4669	0.5065	-0.0967	0.0084	1.392e-30	--	291	1.02068	0.4935	0.08997	0.01133	5.764e-13	310	0.994267	0.4669	-0.1049	0.01255	9.5e-14	272	0.98949	10:16488453	ENSEMBL	16518002	16518163	+	ENSG00000223156.1	snRNA	KNOWN	RNU2-18P	3143	3304	3143
X37432	N-acetyl-beta-alanine	rs7905869	10	16515213	t	c	0.7227	0.0353	0.6838	0.7548	-0.078	0.0114	7.695e-12	--	291	1.02068	0.2452	0.06681	0.0154	2.714e-05	310	0.99372	0.3162	0.09164	0.01696	3.115e-07	272	0.99432	10:16488453	ENSEMBL	16518002	16518163	+	ENSG00000223156.1	snRNA	KNOWN	RNU2-18P	2789	2950	2789
X37432	N-acetyl-beta-alanine	rs7098052	10	16515573	a	g	0.3229	0.0297	0.2968	0.3566	0.0928	0.0103	1.5e-19	++	291	1.02068	0.2968	0.0906	0.01368	6.942e-10	310	0.99558	0.3566	0.09568	0.01552	8.697e-09	272	0.99482	10:16488453	ENSEMBL	16518002	16518163	+	ENSG00000223156.1	snRNA	KNOWN	RNU2-18P	2429	2590	2429
X37432	N-acetyl-beta-alanine	rs10795397	10	16516719	t	c	0.5096	0.0213	0.4903	0.5331	0.0972	0.0084	8.709e-31	++	291	1.02068	0.4903	0.09081	0.01136	4.308e-13	310	0.992723	0.4669	-0.1049	0.01255	9.5e-14	272	0.98583	10:16488453	ENSEMBL	16518002	16518163	+	ENSG00000223156.1	snRNA	KNOWN	RNU2-18P	1283	1444	1283
X37432	N-acetyl-beta-alanine	rs10904746	10	16516958	t	g	0.2762	0.037	0.2419	0.3162	0.08	0.0115	3.915e-12	++	291	1.02068	0.2419	0.06999	0.01571	1.704e-05	310	0.993077	0.3162	0.09164	0.01696	3.115e-07	272	0.99134	10:16488453	ENSEMBL	16518002	16518163	+	ENSG00000223156.1	snRNA	KNOWN	RNU2-18P	1044	1205	1044
X37432	N-acetyl-beta-alanine	rs10904747	10	16517383	t	c	0.4342	0.0095	0.4258	0.4449	0.0827	0.0089	9.807e-21	++	291	1.02068	0.4258	0.08108	0.01186	2.236e-10	310	0.99575	0.4449	0.08484	0.01333	3.25e-09	272	0.98782	10:16488453	ENSEMBL	16518002	16518163	+	ENSG00000223156.1	snRNA	KNOWN	RNU2-18P	619	780	619
X37432	N-acetyl-beta-alanine	rs7900628	10	16519577	t	c	0.4794	0.0117	0.4669	0.4903	-0.0964	0.0083	1.766e-31	--	291	1.02068	0.4903	-0.08687	0.01131	2.385e-12	310	0.993313	0.4669	-0.1074	0.0121	5.645e-15	272	0.98809	10:16488453	ENSEMBL	16518002	16518163	+	ENSG00000223156.1	snRNA	KNOWN	RNU2-18P	1575	1414	1414
X37432	N-acetyl-beta-alanine	rs7915486	10	16519763	a	g	0.6625	0.0203	0.6397	0.6806	-0.09	0.0101	3.525e-19	--	291	1.02068	0.3194	0.0843	0.01347	4.35e-09	310	0.999943	0.3603	0.09724	0.01512	2.319e-09	272	0.99819	10:16488453	ENSEMBL	16518002	16518163	+	ENSG00000223156.1	snRNA	KNOWN	RNU2-18P	1761	1600	1600
X37432	N-acetyl-beta-alanine	rs10904748	10	16520225	a	g	0.4955	0.0089	0.4853	0.5032	-0.0937	0.0084	1.007e-28	--	291	1.02068	0.4968	0.09178	0.01116	1.164e-13	310	0.985923	0.4853	-0.09623	0.01285	1.02e-11	272	0.98739	10:16488453	ENSEMBL	16518002	16518163	+	ENSG00000223156.1	snRNA	KNOWN	RNU2-18P	2223	2062	2062
X37432	N-acetyl-beta-alanine	rs7919985	10	16520784	t	c	0.2971	0.0262	0.2742	0.3272	0.0748	0.0112	2.606e-11	++	291	1.02068	0.2742	0.05969	0.01487	9.662e-05	310	0.999523	0.3272	0.09461	0.01707	1.659e-07	272	0.98832	10:16488453	ENSEMBL	16518002	16518163	+	ENSG00000223156.1	snRNA	KNOWN	RNU2-18P	2782	2621	2621
X37432	N-acetyl-beta-alanine	rs7905643	10	16521007	t	g	0.495	0.0159	0.4779	0.5097	-0.0916	0.0082	6.114e-29	--	291	1.02068	0.4903	0.08235	0.01118	1.342e-11	310	0.993283	0.4779	-0.1025	0.01209	4.847e-14	272	0.98311	10:16488453	ENSEMBL	16518002	16518163	+	ENSG00000223156.1	snRNA	KNOWN	RNU2-18P	3005	2844	2844
X37432	N-acetyl-beta-alanine	rs1571771	10	16521643	t	g	0.7082	0.0242	0.6801	0.729	-0.0735	0.0113	9.241e-11	--	291	1.02068	0.271	0.0585	0.01495	0.0001409	310	0.998323	0.3199	0.09374	0.0174	3.335e-07	272	0.9941	10:16488453	ENSEMBL	16518002	16518163	+	ENSG00000223156.1	snRNA	KNOWN	RNU2-18P	3641	3480	3480
X37432	N-acetyl-beta-alanine	rs1571769	10	16521899	c	g	0.6865	0.0273	0.6544	0.7097	-0.0888	0.0106	4.55e-17	--	291	1.02068	0.2903	0.08303	0.01388	1.727e-08	310	0.998637	0.3456	0.09682	0.01633	2.712e-08	272	0.99344	10:16488453	ENSEMBL	16518002	16518163	+	ENSG00000223156.1	snRNA	KNOWN	RNU2-18P	3897	3736	3736
X37432	N-acetyl-beta-alanine	rs11254015	10	16522078	a	g	0.505	0.0159	0.4903	0.5221	0.0916	0.0082	6.114e-29	++	291	1.02068	0.4903	0.08235	0.01118	1.342e-11	310	0.99294	0.4779	-0.1025	0.01209	4.847e-14	272	0.9834	10:16488453	ENSEMBL	16518002	16518163	+	ENSG00000223156.1	snRNA	KNOWN	RNU2-18P	4076	3915	3915
X37432	N-acetyl-beta-alanine	rs10904749	10	16522338	a	g	0.5239	0.0243	0.4963	0.5452	-0.0934	0.0084	6.265e-29	--	291	1.02068	0.4548	0.08844	0.01115	5.994e-13	310	0.99498	0.4963	-0.09987	0.01267	1.265e-12	272	0.98799	10:16488453	ENSEMBL	16518002	16518163	+	ENSG00000223156.1	snRNA	KNOWN	RNU2-18P	4336	4175	4175
X37432	N-acetyl-beta-alanine	rs2000200	10	16522568	a	c	0.4424	0.029	0.4161	0.4743	0.0845	0.0091	2.608e-20	++	291	1.02068	0.4161	0.07579	0.01235	8.026e-09	310	0.995667	0.4743	0.09505	0.01362	1.482e-10	272	0.98722	10:16488453	ENSEMBL	16518002	16518163	+	ENSG00000223156.1	snRNA	KNOWN	RNU2-18P	4566	4405	4405
X37432	N-acetyl-beta-alanine	rs2000202	10	16522790	t	c	0.5451	0.0211	0.5221	0.5645	-0.0834	0.009	2.408e-20	--	291	1.02068	0.4355	0.07182	0.01226	3.143e-08	310	0.994123	0.4779	0.09701	0.01332	3.061e-11	272	0.98712	10:16488453	ENSEMBL	16518002	16518163	+	ENSG00000223156.1	snRNA	KNOWN	RNU2-18P	4788	4627	4627
X37432	N-acetyl-beta-alanine	rs11254017	10	16524843	t	c	0.3984	0.0054	0.3935	0.4044	0.0813	0.0096	2.562e-17	++	291	1.02068	0.3935	0.07361	0.01297	7.607e-08	310	0.983827	0.4044	0.09063	0.01429	3.609e-09	272	0.97937	10:16488453	ENSEMBL	16518002	16518163	+	ENSG00000223156.1	snRNA	KNOWN	RNU2-18P	6841	6680	6680
X37432	N-acetyl-beta-alanine	rs2275731	10	16526840	a	g	0.3715	0.0136	0.3566	0.3839	0.0767	0.0098	5.769e-15	++	291	1.02068	0.3839	0.06959	0.0133	5.885e-07	310	0.995933	0.3566	0.08531	0.01458	3.936e-08	272	0.99914	10:16488453	ENSEMBL	16518002	16518163	+	ENSG00000223156.1	snRNA	KNOWN	RNU2-18P	8838	8677	8677
X37432	N-acetyl-beta-alanine	rs1411876	10	16527172	a	c	0.5462	0.0048	0.5419	0.5515	-0.0836	0.0085	8.064e-23	--	291	1.02068	0.4581	0.07883	0.01146	1.816e-10	310	0.995203	0.4485	0.08938	0.01267	9.998e-11	272	0.99349	10:16488453	ENSEMBL	16518002	16518163	+	ENSG00000223156.1	snRNA	KNOWN	RNU2-18P	9170	9009	9009
X37432	N-acetyl-beta-alanine	rs11254022	10	16527690	t	c	0.5445	0.0064	0.5387	0.5515	-0.0844	0.0085	3.195e-23	--	291	1.02068	0.4613	0.08033	0.01147	9.471e-11	310	0.995357	0.4485	0.08938	0.01267	9.998e-11	272	0.99319	10:16488453	ENSEMBL	16518002	16518163	+	ENSG00000223156.1	snRNA	KNOWN	RNU2-18P	9688	9527	9527
X37432	N-acetyl-beta-alanine	rs1411875	10	16527890	c	g	0.6317	0.0172	0.6161	0.6507	-0.0765	0.0099	1.359e-14	--	291	1.02068	0.3839	0.07022	0.01341	5.794e-07	310	0.99541	0.3493	0.08407	0.01478	8.401e-08	272	0.99749	10:16488453	ENSEMBL	16518002	16518163	+	ENSG00000223156.1	snRNA	KNOWN	RNU2-18P	9888	9727	9727
X37432	N-acetyl-beta-alanine	rs10904751	10	16535072	t	c	0.5532	0.0017	0.5516	0.5551	-0.0851	0.0087	8.291e-23	--	291	1.02068	0.4484	0.08314	0.01166	4.747e-11	310	0.996893	0.4449	0.08757	0.01293	4.253e-10	272	0.98733	10:16488453	ENSEMBL	16518002	16518163	+	ENSG00000223156.1	snRNA	KNOWN	RNU2-18P	17070	16909	16909
X37432	N-acetyl-beta-alanine	rs11254025	10	16535169	a	g	0.5532	0.0017	0.5516	0.5551	-0.0851	0.0087	8.291e-23	--	291	1.02068	0.4484	0.08314	0.01166	4.747e-11	310	0.99748	0.4449	0.08757	0.01293	4.253e-10	272	0.98718	10:16488453	ENSEMBL	16518002	16518163	+	ENSG00000223156.1	snRNA	KNOWN	RNU2-18P	17167	17006	17006
X37432	N-acetyl-beta-alanine	rs10795400	10	16535888	a	g	0.4089	0.0197	0.386	0.4258	0.0904	0.0092	1.192e-22	++	291	1.02068	0.4258	0.08998	0.01218	1.183e-11	310	0.99998	0.386	0.09106	0.01416	2.372e-09	272	0.99949	10:16488453	ENSEMBL	16518002	16518163	+	ENSG00000223156.1	snRNA	KNOWN	RNU2-18P	17886	17725	17725
X37432	N-acetyl-beta-alanine	rs45578234	10	16536176	a	g	0.3542	0.0078	0.3456	0.3613	0.0771	0.0101	1.693e-14	++	291	1.02068	0.3613	0.07509	0.01359	1.534e-07	310	0.997053	0.3456	0.07959	0.01494	4.399e-07	272	0.9925	10:16488453	ENSEMBL	16518002	16518163	+	ENSG00000223156.1	snRNA	KNOWN	RNU2-18P	18174	18013	18013
X37432	N-acetyl-beta-alanine	rs7904568	10	16536461	a	g	0.4641	0.0075	0.4559	0.471	0.0889	0.0087	2.727e-24	++	291	1.02068	0.471	0.08794	0.01184	9.613e-12	310	0.999493	0.4559	0.0901	0.01297	1.727e-10	272	0.99228	10:16488453	ENSEMBL	16518002	16518163	+	ENSG00000223156.1	snRNA	KNOWN	RNU2-18P	18459	18298	18298
X37432	N-acetyl-beta-alanine	rs3898395	10	16537818	t	g	0.3779	0.0097	0.3676	0.3871	0.0789	0.0099	1.763e-15	++	291	1.02068	0.3871	0.07403	0.01365	2.453e-07	310	0.998803	0.3676	0.08435	0.01443	4.037e-08	272	0.99537	10:16488453	HAVANA	16478942	16555736	+	ENSG00000165983.10	protein_coding	KNOWN	PTER	58876	17918	17918
X37432	N-acetyl-beta-alanine	rs10795402	10	16539078	t	c	0.5393	0.0077	0.5323	0.5478	-0.0888	0.0087	1.687e-24	--	291	1.02068	0.4677	0.08911	0.01173	3.849e-12	310	0.999497	0.4522	0.08845	0.01295	3.17e-10	272	0.99397	10:16488453	HAVANA	16478942	16555736	+	ENSG00000165983.10	protein_coding	KNOWN	PTER	60136	16658	16658
X37432	N-acetyl-beta-alanine	rs34184723	10	16539378	a	c	0.4607	0.0077	0.4522	0.4677	0.0888	0.0087	1.687e-24	++	291	1.02068	0.4677	0.08911	0.01173	3.849e-12	310	0.999393	0.4522	0.08845	0.01295	3.17e-10	272	0.99411	10:16488453	HAVANA	16478942	16555736	+	ENSG00000165983.10	protein_coding	KNOWN	PTER	60436	16358	16358
X37432	N-acetyl-beta-alanine	rs35102365	10	16539937	a	g	0.5705	0.0005	0.5699	0.571	-0.0786	0.0094	6.226e-17	--	291	1.02068	0.429	0.07258	0.01302	1.218e-07	310	0.998397	0.4301	0.08517	0.01359	5.283e-09	272	0.99349	10:16488453	HAVANA	16478942	16555736	+	ENSG00000165983.10	protein_coding	KNOWN	PTER	60995	15799	15799
X37432	N-acetyl-beta-alanine	rs12218061	10	16540239	t	c	0.4607	0.0077	0.4522	0.4677	0.0888	0.0087	1.687e-24	++	291	1.02068	0.4677	0.08911	0.01173	3.849e-12	310	0.99937	0.4522	0.08845	0.01295	3.17e-10	272	0.9939	10:16488453	HAVANA	16478942	16555736	+	ENSG00000165983.10	protein_coding	KNOWN	PTER	61297	15497	15497
X37432	N-acetyl-beta-alanine	rs12220247	10	16540310	a	g	0.5375	0.0094	0.529	0.5478	-0.0869	0.0087	2.202e-23	--	291	1.02068	0.471	0.08569	0.01181	2.47e-11	310	0.998883	0.4522	0.08845	0.01295	3.17e-10	272	0.99349	10:16488453	HAVANA	16478942	16555736	+	ENSG00000165983.10	protein_coding	KNOWN	PTER	61368	15426	15426
X37432	N-acetyl-beta-alanine	rs35548713	10	16540365	a	c	0.4313	0.0024	0.429	0.4338	0.0791	0.0093	2.402e-17	++	291	1.02068	0.429	0.07258	0.01302	1.218e-07	310	0.998963	0.4338	0.0859	0.01338	2.466e-09	272	0.99325	10:16488453	HAVANA	16478942	16555736	+	ENSG00000165983.10	protein_coding	KNOWN	PTER	61423	15371	15371
X37432	N-acetyl-beta-alanine	rs11254029	10	16540385	a	c	0.4607	0.0077	0.4522	0.4677	0.0888	0.0087	1.687e-24	++	291	1.02068	0.4677	0.08911	0.01173	3.849e-12	310	0.999327	0.4522	0.08845	0.01295	3.17e-10	272	0.99361	10:16488453	HAVANA	16478942	16555736	+	ENSG00000165983.10	protein_coding	KNOWN	PTER	61443	15351	15351
X37432	N-acetyl-beta-alanine	rs12784829	10	16540564	a	g	0.4624	0.0059	0.4559	0.4677	0.0891	0.0087	1.386e-24	++	291	1.02068	0.4677	0.08911	0.01173	3.849e-12	310	0.99931	0.4559	0.08916	0.013	2.739e-10	272	0.9939	10:16488453	HAVANA	16478942	16555736	+	ENSG00000165983.10	protein_coding	KNOWN	PTER	61622	15172	15172
X37432	N-acetyl-beta-alanine	rs35821017	10	16540968	a	g	0.4331	0.0042	0.429	0.4375	0.0793	0.0093	2.156e-17	++	291	1.02068	0.429	0.07258	0.01302	1.218e-07	310	0.99878	0.4375	0.08649	0.01343	2.227e-09	272	0.99375	10:16488453	HAVANA	16478942	16555736	+	ENSG00000165983.10	protein_coding	KNOWN	PTER	62026	14768	14768
X37432	N-acetyl-beta-alanine	rs10904753	10	16541341	a	c	0.4624	0.0059	0.4559	0.4677	0.0891	0.0087	1.386e-24	++	291	1.02068	0.4677	0.08911	0.01173	3.849e-12	310	0.99825	0.4559	0.08916	0.013	2.739e-10	272	0.99311	10:16488453	HAVANA	16478942	16555736	+	ENSG00000165983.10	protein_coding	KNOWN	PTER	62399	14395	14395
X37432	N-acetyl-beta-alanine	rs768926	10	16542069	a	g	0.5359	0.004	0.5323	0.5404	-0.0899	0.0087	6.156e-25	--	291	1.02068	0.4677	0.08911	0.01173	3.849e-12	310	0.999527	0.4596	0.09082	0.01302	1.487e-10	272	0.9938	10:16488453	HAVANA	16478942	16555736	+	ENSG00000165983.10	protein_coding	KNOWN	PTER	63127	13667	13667
X37432	N-acetyl-beta-alanine	rs7917489	10	16542650	t	g	0.4624	0.0059	0.4559	0.4677	0.0891	0.0087	1.386e-24	++	291	1.02068	0.4677	0.08911	0.01173	3.849e-12	310	0.99844	0.4559	0.08916	0.013	2.739e-10	272	0.99407	10:16488453	HAVANA	16478942	16555736	+	ENSG00000165983.10	protein_coding	KNOWN	PTER	63708	13086	13086
X37432	N-acetyl-beta-alanine	rs7917996	10	16543027	t	g	0.4641	0.004	0.4596	0.4677	0.0899	0.0087	6.156e-25	++	291	1.02068	0.4677	0.08911	0.01173	3.849e-12	310	0.99956	0.4596	0.09082	0.01302	1.487e-10	272	0.99389	10:16488453	HAVANA	16478942	16555736	+	ENSG00000165983.10	protein_coding	KNOWN	PTER	64085	12709	12709
X37432	N-acetyl-beta-alanine	rs11254033	10	16543919	t	c	0.5391	0.0077	0.5323	0.5478	-0.0888	0.0088	4.29e-24	--	291	1.02068	0.4677	0.08911	0.01173	3.849e-12	310	0.99914	0.4522	0.08842	0.01321	6.232e-10	272	0.99455	10:16488453	HAVANA	16478942	16555736	+	ENSG00000165983.10	protein_coding	KNOWN	PTER	64977	11817	11817
X37432	N-acetyl-beta-alanine	rs10466288	10	16544654	a	c	0.4609	0.0077	0.4522	0.4677	0.0888	0.0088	4.29e-24	++	291	1.02068	0.4677	0.08911	0.01173	3.849e-12	310	0.998537	0.4522	0.08842	0.01321	6.232e-10	272	0.99537	10:16488453	HAVANA	16478942	16555736	+	ENSG00000165983.10	protein_coding	KNOWN	PTER	65712	11082	11082
X37432	N-acetyl-beta-alanine	rs10904755	10	16544798	a	g	0.4609	0.0077	0.4522	0.4677	0.0888	0.0088	4.29e-24	++	291	1.02068	0.4677	0.08911	0.01173	3.849e-12	310	0.999763	0.4522	0.08842	0.01321	6.232e-10	272	0.99587	10:16488453	HAVANA	16478942	16555736	+	ENSG00000165983.10	protein_coding	KNOWN	PTER	65856	10938	10938
X37432	N-acetyl-beta-alanine	rs7904014	10	16547058	a	g	0.5376	0.0059	0.5323	0.5441	-0.0891	0.0087	1.386e-24	--	291	1.02068	0.4677	0.08911	0.01173	3.849e-12	310	0.99998	0.4559	0.08916	0.013	2.739e-10	272	0.99917	10:16488453	HAVANA	16478942	16555736	+	ENSG00000165983.10	protein_coding	KNOWN	PTER	68116	8678	8678
X37432	N-acetyl-beta-alanine	rs10904756	10	16547834	a	g	0.4609	0.0077	0.4522	0.4677	0.0888	0.0088	4.29e-24	++	291	1.02068	0.4677	0.08911	0.01173	3.849e-12	310	0.995423	0.4522	0.08842	0.01321	6.232e-10	272	0.98832	10:16488453	HAVANA	16478942	16555736	+	ENSG00000165983.10	protein_coding	KNOWN	PTER	68892	7902	7902
X37432	N-acetyl-beta-alanine	rs12572242	10	16547995	t	g	0.5391	0.0077	0.5323	0.5478	-0.0888	0.0088	4.29e-24	--	291	1.02068	0.4677	0.08911	0.01173	3.849e-12	310	0.994333	0.4522	0.08842	0.01321	6.232e-10	272	0.9853	10:16488453	HAVANA	16478942	16555736	+	ENSG00000165983.10	protein_coding	KNOWN	PTER	69053	7741	7741
X37432	N-acetyl-beta-alanine	rs10904757	10	16548382	a	g	0.5359	0.004	0.5323	0.5404	-0.0899	0.0087	6.156e-25	--	291	1.02068	0.4677	0.08911	0.01173	3.849e-12	310	0.991523	0.4596	0.09082	0.01302	1.487e-10	272	0.97565	10:16488453	HAVANA	16478942	16555736	+	ENSG00000165983.10	protein_coding	KNOWN	PTER	69440	7354	7354
X37432	N-acetyl-beta-alanine	rs10904758	10	16548575	a	g	0.5359	0.004	0.5323	0.5404	-0.0899	0.0087	6.156e-25	--	291	1.02068	0.4677	0.08911	0.01173	3.849e-12	310	0.987913	0.4596	0.09082	0.01302	1.487e-10	272	0.97347	10:16488453	HAVANA	16478942	16555736	+	ENSG00000165983.10	protein_coding	KNOWN	PTER	69633	7161	7161
X37432	N-acetyl-beta-alanine	rs10795403	10	16548902	t	g	0.6846	0.0068	0.6765	0.6903	-0.0811	0.0106	1.842e-14	--	291	1.02068	0.3097	0.0789	0.01383	6.574e-08	310	0.961077	0.3235	0.08432	0.01647	1.098e-06	272	0.95161	10:16488453	HAVANA	16478942	16555736	+	ENSG00000165983.10	protein_coding	KNOWN	PTER	69960	6834	6834
X37432	N-acetyl-beta-alanine	rs10795404	10	16548910	t	c	0.6846	0.0068	0.6765	0.6903	-0.0811	0.0106	1.842e-14	--	291	1.02068	0.3097	0.0789	0.01383	6.574e-08	310	0.958737	0.3235	0.08432	0.01647	1.098e-06	272	0.95076	10:16488453	HAVANA	16478942	16555736	+	ENSG00000165983.10	protein_coding	KNOWN	PTER	69968	6826	6826
X37432	N-acetyl-beta-alanine	rs10904759	10	16549421	t	g	0.3154	0.0068	0.3097	0.3235	0.0811	0.0106	1.842e-14	++	291	1.02068	0.3097	0.0789	0.01383	6.574e-08	310	0.959303	0.3235	0.08432	0.01647	1.098e-06	272	0.947	10:16488453	HAVANA	16478942	16555736	+	ENSG00000165983.10	protein_coding	KNOWN	PTER	70479	6315	6315
X37432	N-acetyl-beta-alanine	rs10904760	10	16549426	a	c	0.3154	0.0068	0.3097	0.3235	0.0811	0.0106	1.842e-14	++	291	1.02068	0.3097	0.0789	0.01383	6.574e-08	310	0.958613	0.3235	0.08432	0.01647	1.098e-06	272	0.94603	10:16488453	HAVANA	16478942	16555736	+	ENSG00000165983.10	protein_coding	KNOWN	PTER	70484	6310	6310
X37432	N-acetyl-beta-alanine	rs34743968	10	16549813	t	c	0.6831	0.0086	0.6728	0.6903	-0.0803	0.0106	4.115e-14	--	291	1.02068	0.3097	0.0789	0.01383	6.574e-08	310	0.948507	0.3272	0.08242	0.01662	2.215e-06	272	0.94226	10:16488453	HAVANA	16478942	16555736	+	ENSG00000165983.10	protein_coding	KNOWN	PTER	70871	5923	5923
X37432	N-acetyl-beta-alanine	rs7072050	10	16550120	t	c	0.4161	0.01	0.4065	0.4265	0.076	0.0096	2.85e-15	++	291	1.02068	0.4065	0.06525	0.01331	2.556e-06	310	0.940397	0.4265	0.0877	0.01392	4.512e-09	272	0.93405	10:16488453	HAVANA	16478942	16555736	+	ENSG00000165983.10	protein_coding	KNOWN	PTER	71178	5616	5616
X62249	N6-methyllysine	rs4917820	10	100108536	t	c	0.5757	0.0084	0.5677	0.5846	0.3543	0.038	1.104e-20	++	291	1.02495	0.4323	-0.3518	0.05229	4.004e-10	310	0.984217	0.4154	-0.3572	0.05531	2.044e-09	272	0.99271	10:100148176	HAVANA	100143322	100174941	-	ENSG00000119943.6	protein_coding	KNOWN	PYROXD2	34786	66405	34786
X62249	N6-methyllysine	rs117848163	10	100121885	a	g	0.0672	0.0077	0.0588	0.0742	-0.5427	0.0736	1.633e-13	--	291	1.02495	0.07419	-0.4596	0.09965	8.85e-06	310	0.97689	0.05882	-0.6423	0.1091	3.326e-08	272	0.98959	10:100148176	HAVANA	100143322	100174941	-	ENSG00000119943.6	protein_coding	KNOWN	PYROXD2	21437	53056	21437
X62249	N6-methyllysine	rs4528249	10	100122640	c	g	0.2818	0.0261	0.25	0.3032	-0.3108	0.0437	1.169e-12	--	291	1.02495	0.3032	-0.3012	0.05654	3.873e-07	310	0.95575	0.25	-0.325	0.06893	6.25e-06	272	0.98048	10:100148176	HAVANA	100143322	100174941	-	ENSG00000119943.6	protein_coding	KNOWN	PYROXD2	20682	52301	20682
X62249	N6-methyllysine	rs6584190	10	100124075	t	c	0.8848	0.0045	0.8806	0.8897	0.4362	0.0593	1.934e-13	++	291	1.02495	0.1194	-0.4019	0.08043	1.701e-06	310	0.994773	0.1103	-0.4771	0.08784	2.746e-07	272	0.98632	10:100148176	HAVANA	100143322	100174941	-	ENSG00000119943.6	protein_coding	KNOWN	PYROXD2	19247	50866	19247
X62249	N6-methyllysine	rs10883082	10	100126295	t	c	0.5729	0.0288	0.5452	0.6029	0.5415	0.0277	4.168e-85	++	291	1.02495	0.4548	-0.5099	0.03839	1.28e-26	310	0.958123	0.3971	-0.5759	0.04001	1.868e-28	272	0.98025	10:100148176	HAVANA	100143322	100174941	-	ENSG00000119943.6	protein_coding	KNOWN	PYROXD2	17027	48646	17027
X62249	N6-methyllysine	rs73331724	10	100131635	a	t	0.938	0.0063	0.9323	0.9448	0.6374	0.0734	3.977e-18	++	291	1.02495	0.06774	-0.5795	0.09929	3.51e-08	310	0.99015	0.05515	-0.7072	0.1091	1.813e-09	272	0.98861	10:100148176	HAVANA	100143322	100174941	-	ENSG00000119943.6	protein_coding	KNOWN	PYROXD2	11687	43306	11687
X62249	N6-methyllysine	rs17109550	10	100133931	a	c	0.062	0.0063	0.0551	0.0677	-0.6374	0.0734	3.977e-18	--	291	1.02495	0.06774	-0.5795	0.09929	3.51e-08	310	0.996437	0.05515	-0.7072	0.1091	1.813e-09	272	0.99266	10:100148176	HAVANA	100143322	100174941	-	ENSG00000119943.6	protein_coding	KNOWN	PYROXD2	9391	41010	9391
X62249	N6-methyllysine	rs7096654	10	100134036	t	c	0.5938	0.0318	0.5613	0.625	0.5759	0.0248	5.69e-119	++	291	1.02495	0.4387	-0.5216	0.0355	3.212e-30	310	0.970557	0.375	-0.6279	0.03475	6.522e-37	272	0.99123	10:100148176	HAVANA	100143322	100174941	-	ENSG00000119943.6	protein_coding	KNOWN	PYROXD2	9286	40905	9286
X62249	N6-methyllysine	rs73331737	10	100136055	t	c	0.062	0.0063	0.0552	0.0677	-0.6374	0.0734	3.977e-18	--	291	1.02495	0.06774	-0.5795	0.09929	3.51e-08	310	0.99811	0.05515	-0.7072	0.1091	1.813e-09	272	0.9962	10:100148176	HAVANA	100143322	100174941	-	ENSG00000119943.6	protein_coding	KNOWN	PYROXD2	7267	38886	7267
X62249	N6-methyllysine	rs58391569	10	100137660	t	c	0.062	0.0063	0.0552	0.0677	-0.6374	0.0734	3.977e-18	--	291	1.02495	0.06774	-0.5795	0.09929	3.51e-08	310	0.999723	0.05515	-0.7072	0.1091	1.813e-09	272	0.99996	10:100148176	HAVANA	100143322	100174941	-	ENSG00000119943.6	protein_coding	KNOWN	PYROXD2	5662	37281	5662
X62249	N6-methyllysine	rs56875360	10	100137694	t	c	0.062	0.0063	0.0552	0.0677	-0.6374	0.0734	3.977e-18	--	291	1.02495	0.06774	-0.5795	0.09929	3.51e-08	310	0.99977	0.05515	-0.7072	0.1091	1.813e-09	272	0.99947	10:100148176	HAVANA	100143322	100174941	-	ENSG00000119943.6	protein_coding	KNOWN	PYROXD2	5628	37247	5628
X62249	N6-methyllysine	rs11189581	10	100137700	t	c	0.4061	0.0318	0.375	0.4387	-0.5809	0.0249	1.01e-120	--	291	1.02495	0.4387	-0.5316	0.03559	7.656e-31	310	0.972923	0.375	-0.6279	0.03475	6.522e-37	272	0.99966	10:100148176	HAVANA	100143322	100174941	-	ENSG00000119943.6	protein_coding	KNOWN	PYROXD2	5622	37241	5622
X62249	N6-methyllysine	rs10786414	10	100141027	t	c	0.6305	0.0205	0.6097	0.6507	0.6458	0.0223	2.35e-184	++	291	1.02495	0.3903	-0.6056	0.03176	7.164e-41	310	0.99674	0.3493	-0.685	0.03133	7.107e-45	272	0.99717	10:100148176	HAVANA	100143322	100174941	-	ENSG00000119943.6	protein_coding	KNOWN	PYROXD2	2295	33914	2295
X62249	N6-methyllysine	rs7075655	10	100142068	a	g	0.6915	0.016	0.6774	0.7096	0.5005	0.0372	2.617e-41	++	291	1.02495	0.3226	-0.4581	0.04958	3.424e-16	310	0.994893	0.2904	-0.5549	0.05619	2.047e-17	272	0.99441	10:100148176	HAVANA	100143322	100174941	-	ENSG00000119943.6	protein_coding	KNOWN	PYROXD2	1254	32873	1254
X62249	N6-methyllysine	rs17109597	10	100142154	a	g	0.2728	0.0131	0.2574	0.2839	-0.4634	0.0402	9.082e-31	--	291	1.02495	0.2839	-0.4344	0.05266	1.016e-13	310	0.999993	0.2574	-0.5038	0.06217	3.838e-13	272	0.99942	10:100148176	HAVANA	100143322	100174941	-	ENSG00000119943.6	protein_coding	KNOWN	PYROXD2	1168	32787	1168
X62249	N6-methyllysine	rs73331758	10	100142335	t	c	0.938	0.0063	0.9323	0.9448	0.6374	0.0734	3.977e-18	++	291	1.02495	0.06774	-0.5795	0.09929	3.51e-08	310	0.999617	0.05515	-0.7072	0.1091	1.813e-09	272	0.99756	10:100148176	HAVANA	100143322	100174941	-	ENSG00000119943.6	protein_coding	KNOWN	PYROXD2	987	32606	987
X62249	N6-methyllysine	rs7905265	10	100143193	c	g	0.6305	0.0205	0.6097	0.6507	0.6458	0.0223	2.35e-184	++	291	1.02495	0.3903	-0.6056	0.03176	7.164e-41	310	0.999847	0.3493	-0.685	0.03133	7.107e-45	272	0.99848	10:100148176	HAVANA	100143322	100174941	-	ENSG00000119943.6	protein_coding	KNOWN	PYROXD2	129	31748	129
X62249	N6-methyllysine	rs73331765	10	100144528	a	g	0.062	0.0063	0.0551	0.0677	-0.6374	0.0734	3.977e-18	--	291	1.02495	0.06774	-0.5795	0.09929	3.51e-08	310	0.99885	0.05515	-0.7072	0.1091	1.813e-09	272	0.9955	10:100148176	HAVANA	100143322	100174941	-	ENSG00000119943.6	protein_coding	KNOWN	PYROXD2	1206	30413	1206
X62249	N6-methyllysine	rs2296441	10	100144782	t	c	0.3121	0.0192	0.2904	0.329	-0.5023	0.0372	1.712e-41	--	291	1.02495	0.329	-0.4611	0.04969	2.738e-16	310	0.998157	0.2904	-0.5549	0.05619	2.047e-17	272	0.99985	10:100148176	HAVANA	100143322	100174941	-	ENSG00000119943.6	protein_coding	KNOWN	PYROXD2	1460	30159	1460
X62249	N6-methyllysine	rs73331767	10	100145066	a	g	0.062	0.0063	0.0551	0.0677	-0.6374	0.0734	3.977e-18	--	291	1.02495	0.06774	-0.5795	0.09929	3.51e-08	310	0.999783	0.05515	-0.7072	0.1091	1.813e-09	272	0.99723	10:100148176	HAVANA	100143322	100174941	-	ENSG00000119943.6	protein_coding	KNOWN	PYROXD2	1744	29875	1744
X62249	N6-methyllysine	rs2296439	10	100146771	c	g	0.938	0.0063	0.9323	0.9448	0.6374	0.0734	3.977e-18	++	291	1.02495	0.06774	-0.5795	0.09929	3.51e-08	310	0.99984	0.05515	-0.7072	0.1091	1.813e-09	272	0.99539	10:100148176	HAVANA	100143322	100174941	-	ENSG00000119943.6	protein_coding	KNOWN	PYROXD2	3449	28170	3449
X62249	N6-methyllysine	rs2296438	10	100146895	t	c	0.6309	0.0223	0.6097	0.6544	0.6361	0.023	4.25e-168	++	291	1.02495	0.3903	-0.6056	0.03176	7.164e-41	310	0.99999	0.3456	-0.6699	0.03341	3.626e-41	272	0.99953	10:100148176	HAVANA	100143322	100174941	-	ENSG00000119943.6	protein_coding	KNOWN	PYROXD2	3573	28046	3573
X62249	N6-methyllysine	rs4345897	10	100147060	a	g	0.6309	0.0223	0.6097	0.6544	0.6361	0.023	4.25e-168	++	291	1.02495	0.3903	-0.6056	0.03176	7.164e-41	310	1	0.3456	-0.6699	0.03341	3.626e-41	272	0.99954	10:100148176	HAVANA	100143322	100174941	-	ENSG00000119943.6	protein_coding	KNOWN	PYROXD2	3738	27881	3738
X62249	N6-methyllysine	rs4400721	10	100147097	a	g	0.3089	0.0159	0.2904	0.3226	-0.5079	0.0367	1.204e-43	--	291	1.02495	0.3226	-0.4731	0.04838	1.474e-17	310	0.99996	0.2904	-0.5549	0.05619	2.047e-17	272	0.9988	10:100148176	HAVANA	100143322	100174941	-	ENSG00000119943.6	protein_coding	KNOWN	PYROXD2	3775	27844	3775
X62249	N6-methyllysine	rs2147897	10	100147813	t	g	0.3691	0.0223	0.3456	0.3903	-0.6361	0.023	4.25e-168	--	291	1.02495	0.3903	-0.6056	0.03176	7.164e-41	310	0.999987	0.3456	-0.6699	0.03341	3.626e-41	272	0.99898	10:100148176	HAVANA	100143322	100174941	-	ENSG00000119943.6	protein_coding	KNOWN	PYROXD2	4491	27128	4491
X62249	N6-methyllysine	rs2182169	10	100148004	t	c	0.6304	0.0205	0.6097	0.6507	0.6366	0.0223	1.29e-178	++	291	1.02495	0.3903	-0.6056	0.03176	7.164e-41	310	0.999987	0.3493	-0.667	0.03143	1.406e-43	272	0.99974	10:100148176	HAVANA	100143322	100174941	-	ENSG00000119943.6	protein_coding	KNOWN	PYROXD2	4682	26937	4682
X62249	N6-methyllysine	rs4539242	10	100148058	t	c	0.6305	0.0205	0.6097	0.6507	0.6458	0.0223	2.35e-184	++	291	1.02495	0.3903	-0.6056	0.03176	7.164e-41	310	1	0.3493	-0.685	0.03133	7.107e-45	272	0.99973	10:100148176	HAVANA	100143322	100174941	-	ENSG00000119943.6	protein_coding	KNOWN	PYROXD2	4736	26883	4736
X62249	N6-methyllysine	rs2147896	10	100148176	a	g	0.6299	0.0186	0.6097	0.6471	0.6467	0.0215	3.31e-198	++	291	1.02495	0.3903	-0.6056	0.03176	7.164e-41	310	1	0.3529	-0.6817	0.02929	1.207e-47	272	0.99974	10:100148176	HAVANA	100143322	100174941	-	ENSG00000119943.6	protein_coding	KNOWN	PYROXD2	4854	26765	4854
X62249	N6-methyllysine	rs2147895	10	100148308	t	g	0.6297	0.0222	0.6097	0.6544	0.6272	0.0236	1.9e-155	++	291	1.02495	0.3903	-0.6056	0.03176	7.164e-41	310	0.997927	0.3456	-0.6539	0.03531	6.851e-38	272	0.99508	10:100148176	HAVANA	100143322	100174941	-	ENSG00000119943.6	protein_coding	KNOWN	PYROXD2	4986	26633	4986
X62249	N6-methyllysine	rs2182168	10	100148353	c	g	0.6309	0.0223	0.6097	0.6544	0.6361	0.023	4.25e-168	++	291	1.02495	0.3903	-0.6056	0.03176	7.164e-41	310	0.99994	0.3456	-0.6699	0.03341	3.626e-41	272	0.99956	10:100148176	HAVANA	100143322	100174941	-	ENSG00000119943.6	protein_coding	KNOWN	PYROXD2	5031	26588	5031
X62249	N6-methyllysine	rs2274249	10	100148415	t	c	0.0602	0.0047	0.0552	0.0645	-0.6406	0.0744	7.527e-18	--	291	1.02495	0.06452	-0.5826	0.1018	6.096e-08	310	0.99885	0.05515	-0.7072	0.1091	1.813e-09	272	0.99297	10:100148176	HAVANA	100143322	100174941	-	ENSG00000119943.6	protein_coding	KNOWN	PYROXD2	5093	26526	5093
X62249	N6-methyllysine	rs2274248	10	100148542	t	c	0.2728	0.0131	0.2574	0.2839	-0.4634	0.0402	9.082e-31	--	291	1.02495	0.2839	-0.4344	0.05266	1.016e-13	310	0.999717	0.2574	-0.5038	0.06217	3.838e-13	272	0.99808	10:100148176	HAVANA	100143322	100174941	-	ENSG00000119943.6	protein_coding	KNOWN	PYROXD2	5220	26399	5220
X62249	N6-methyllysine	rs7916469	10	100148653	t	c	0.6309	0.0223	0.6097	0.6544	0.6361	0.023	4.25e-168	++	291	1.02495	0.3903	-0.6056	0.03176	7.164e-41	310	0.99988	0.3456	-0.6699	0.03341	3.626e-41	272	0.99955	10:100148176	HAVANA	100143322	100174941	-	ENSG00000119943.6	protein_coding	KNOWN	PYROXD2	5331	26288	5331
X62249	N6-methyllysine	rs755126	10	100148951	a	g	0.3691	0.0223	0.3456	0.3903	-0.6361	0.023	4.25e-168	--	291	1.02495	0.3903	-0.6056	0.03176	7.164e-41	310	0.999877	0.3456	-0.6699	0.03341	3.626e-41	272	0.99916	10:100148176	HAVANA	100143322	100174941	-	ENSG00000119943.6	protein_coding	KNOWN	PYROXD2	5629	25990	5629
X62249	N6-methyllysine	rs1079179	10	100149346	t	c	0.6309	0.0223	0.6097	0.6544	0.6361	0.023	4.25e-168	++	291	1.02495	0.3903	-0.6056	0.03176	7.164e-41	310	0.999853	0.3456	-0.6699	0.03341	3.626e-41	272	0.99939	10:100148176	ENSEMBL	100155051	100155064	-	ENSG00000221419.1	miRNA	KNOWN	MIR1287	5705	5718	5705
X62249	N6-methyllysine	rs2274247	10	100150148	c	g	0.3691	0.0223	0.3456	0.3903	-0.6361	0.023	4.25e-168	--	291	1.02495	0.3903	-0.6056	0.03176	7.164e-41	310	0.999807	0.3456	-0.6699	0.03341	3.626e-41	272	0.99927	10:100148176	ENSEMBL	100155051	100155064	-	ENSG00000221419.1	miRNA	KNOWN	MIR1287	4903	4916	4903
X62249	N6-methyllysine	rs17109620	10	100150938	a	g	0.062	0.0063	0.0551	0.0677	-0.6374	0.0734	3.977e-18	--	291	1.02495	0.06774	-0.5795	0.09929	3.51e-08	310	0.9992	0.05515	-0.7072	0.1091	1.813e-09	272	0.99403	10:100148176	ENSEMBL	100155051	100155064	-	ENSG00000221419.1	miRNA	KNOWN	MIR1287	4113	4126	4113
X62249	N6-methyllysine	rs10883084	10	100151189	t	c	0.6309	0.0223	0.6097	0.6544	0.6361	0.023	4.25e-168	++	291	1.02495	0.3903	-0.6056	0.03176	7.164e-41	310	0.999753	0.3456	-0.6699	0.03341	3.626e-41	272	0.99923	10:100148176	ENSEMBL	100155051	100155064	-	ENSG00000221419.1	miRNA	KNOWN	MIR1287	3862	3875	3862
X62249	N6-methyllysine	rs10786415	10	100151266	a	g	0.6305	0.0205	0.6097	0.6507	0.6458	0.0223	2.35e-184	++	291	1.02495	0.3903	-0.6056	0.03176	7.164e-41	310	0.99965	0.3493	-0.685	0.03133	7.107e-45	272	0.99905	10:100148176	ENSEMBL	100155051	100155064	-	ENSG00000221419.1	miRNA	KNOWN	MIR1287	3785	3798	3785
X62249	N6-methyllysine	rs942814	10	100151305	a	g	0.6305	0.0205	0.6097	0.6507	0.6458	0.0223	2.35e-184	++	291	1.02495	0.3903	-0.6056	0.03176	7.164e-41	310	0.999667	0.3493	-0.685	0.03133	7.107e-45	272	0.99916	10:100148176	ENSEMBL	100155051	100155064	-	ENSG00000221419.1	miRNA	KNOWN	MIR1287	3746	3759	3746
X62249	N6-methyllysine	rs7097824	10	100151799	a	t	0.6309	0.0223	0.6097	0.6544	0.6361	0.023	4.25e-168	++	291	1.02495	0.3903	-0.6056	0.03176	7.164e-41	310	0.999647	0.3456	-0.6699	0.03341	3.626e-41	272	0.99904	10:100148176	ENSEMBL	100155051	100155064	-	ENSG00000221419.1	miRNA	KNOWN	MIR1287	3252	3265	3252
X62249	N6-methyllysine	rs7082192	10	100151844	t	c	0.6309	0.0223	0.6097	0.6544	0.6361	0.023	4.25e-168	++	291	1.02495	0.3903	-0.6056	0.03176	7.164e-41	310	0.999583	0.3456	-0.6699	0.03341	3.626e-41	272	0.99879	10:100148176	ENSEMBL	100155051	100155064	-	ENSG00000221419.1	miRNA	KNOWN	MIR1287	3207	3220	3207
X62249	N6-methyllysine	rs59410933	10	100152034	a	g	0.062	0.0063	0.0551	0.0677	-0.6374	0.0734	3.977e-18	--	291	1.02495	0.06774	-0.5795	0.09929	3.51e-08	310	0.999393	0.05515	-0.7072	0.1091	1.813e-09	272	0.99451	10:100148176	ENSEMBL	100155051	100155064	-	ENSG00000221419.1	miRNA	KNOWN	MIR1287	3017	3030	3017
X62249	N6-methyllysine	rs6584191	10	100152055	c	g	0.6288	0.0221	0.6065	0.6507	0.6422	0.0222	3.06e-183	++	291	1.02495	0.3935	-0.5986	0.03159	1.389e-40	310	0.998823	0.3493	-0.685	0.03133	7.107e-45	272	0.99907	10:100148176	ENSEMBL	100155051	100155064	-	ENSG00000221419.1	miRNA	KNOWN	MIR1287	2996	3009	2996
X62249	N6-methyllysine	rs41290480	10	100152177	t	c	0.062	0.0063	0.0552	0.0677	-0.6374	0.0734	3.977e-18	--	291	1.02495	0.06774	-0.5795	0.09929	3.51e-08	310	0.998773	0.05515	-0.7072	0.1091	1.813e-09	272	0.99139	10:100148176	ENSEMBL	100155051	100155064	-	ENSG00000221419.1	miRNA	KNOWN	MIR1287	2874	2887	2874
X62249	N6-methyllysine	rs6584192	10	100152373	t	g	0.6309	0.0223	0.6097	0.6544	0.6361	0.023	4.25e-168	++	291	1.02495	0.3903	-0.6056	0.03176	7.164e-41	310	0.999423	0.3456	-0.6699	0.03341	3.626e-41	272	0.99875	10:100148176	ENSEMBL	100155051	100155064	-	ENSG00000221419.1	miRNA	KNOWN	MIR1287	2678	2691	2678
X62249	N6-methyllysine	rs60153449	10	100152560	a	c	0.062	0.0063	0.0551	0.0677	-0.6374	0.0734	3.977e-18	--	291	1.02495	0.06774	-0.5795	0.09929	3.51e-08	310	0.99803	0.05515	-0.7072	0.1091	1.813e-09	272	0.99377	10:100148176	ENSEMBL	100155051	100155064	-	ENSG00000221419.1	miRNA	KNOWN	MIR1287	2491	2504	2491
X62249	N6-methyllysine	rs10786416	10	100153600	t	g	0.3352	0.0211	0.3125	0.3548	-0.5836	0.0284	8.38e-94	--	291	1.02495	0.3548	-0.5614	0.03876	1.077e-29	310	0.996183	0.3125	-0.6094	0.04175	6.149e-29	272	0.99899	10:100148176	ENSEMBL	100155051	100155064	-	ENSG00000221419.1	miRNA	KNOWN	MIR1287	1451	1464	1451
X62249	N6-methyllysine	rs942813	10	100153608	a	c	0.6297	0.0221	0.6065	0.6507	0.6445	0.0227	2.1e-177	++	291	1.02495	0.3935	-0.5998	0.03292	7.099e-39	310	0.996187	0.3493	-0.685	0.03133	7.107e-45	272	0.9988	10:100148176	ENSEMBL	100155051	100155064	-	ENSG00000221419.1	miRNA	KNOWN	MIR1287	1443	1456	1443
X62249	N6-methyllysine	rs10786417	10	100153904	t	c	0.334	0.0195	0.3125	0.3516	-0.5866	0.028	1.84e-97	--	291	1.02495	0.3516	-0.5679	0.03774	4.047e-31	310	0.999757	0.3125	-0.6094	0.04175	6.149e-29	272	0.99965	10:100148176	ENSEMBL	100155051	100155064	-	ENSG00000221419.1	miRNA	KNOWN	MIR1287	1147	1160	1147
X62249	N6-methyllysine	rs73333606	10	100153915	a	g	0.062	0.0063	0.0551	0.0677	-0.6374	0.0734	3.977e-18	--	291	1.02495	0.06774	-0.5795	0.09929	3.51e-08	310	0.999623	0.05515	-0.7072	0.1091	1.813e-09	272	0.99487	10:100148176	ENSEMBL	100155051	100155064	-	ENSG00000221419.1	miRNA	KNOWN	MIR1287	1136	1149	1136
X62249	N6-methyllysine	rs11189586	10	100154096	a	g	0.666	0.0195	0.6484	0.6875	0.5866	0.028	1.84e-97	++	291	1.02495	0.3516	-0.5679	0.03774	4.047e-31	310	0.999727	0.3125	-0.6094	0.04175	6.149e-29	272	0.99993	10:100148176	ENSEMBL	100155051	100155064	-	ENSG00000221419.1	miRNA	KNOWN	MIR1287	955	968	955
X62249	N6-methyllysine	rs11597425	10	100154202	t	g	0.334	0.0195	0.3125	0.3516	-0.5866	0.028	1.84e-97	--	291	1.02495	0.3516	-0.5679	0.03774	4.047e-31	310	0.99965	0.3125	-0.6094	0.04175	6.149e-29	272	0.99987	10:100148176	ENSEMBL	100155051	100155064	-	ENSG00000221419.1	miRNA	KNOWN	MIR1287	849	862	849
X62249	N6-methyllysine	rs11597428	10	100154247	c	g	0.334	0.0195	0.3125	0.3516	-0.5866	0.028	1.84e-97	--	291	1.02495	0.3516	-0.5679	0.03774	4.047e-31	310	0.99971	0.3125	-0.6094	0.04175	6.149e-29	272	0.99993	10:100148176	ENSEMBL	100155051	100155064	-	ENSG00000221419.1	miRNA	KNOWN	MIR1287	804	817	804
X62249	N6-methyllysine	rs11189587	10	100154545	a	g	0.334	0.0195	0.3125	0.3516	-0.5866	0.028	1.84e-97	--	291	1.02495	0.3516	-0.5679	0.03774	4.047e-31	310	0.992463	0.3125	-0.6094	0.04175	6.149e-29	272	0.99981	10:100148176	ENSEMBL	100155051	100155064	-	ENSG00000221419.1	miRNA	KNOWN	MIR1287	506	519	506
X62249	N6-methyllysine	rs11189588	10	100154551	a	g	0.334	0.0195	0.3125	0.3516	-0.5866	0.028	1.84e-97	--	291	1.02495	0.3516	-0.5679	0.03774	4.047e-31	310	0.99256	0.3125	-0.6094	0.04175	6.149e-29	272	0.99961	10:100148176	ENSEMBL	100155051	100155064	-	ENSG00000221419.1	miRNA	KNOWN	MIR1287	500	513	500
X62249	N6-methyllysine	rs11189589	10	100154565	a	g	0.666	0.0195	0.6484	0.6875	0.5866	0.028	1.84e-97	++	291	1.02495	0.3516	-0.5679	0.03774	4.047e-31	310	0.992943	0.3125	-0.6094	0.04175	6.149e-29	272	0.99964	10:100148176	ENSEMBL	100155051	100155064	-	ENSG00000221419.1	miRNA	KNOWN	MIR1287	486	499	486
X62249	N6-methyllysine	rs11189590	10	100154605	t	g	0.666	0.0195	0.6484	0.6875	0.5866	0.028	1.84e-97	++	291	1.02495	0.3516	-0.5679	0.03774	4.047e-31	310	0.998177	0.3125	-0.6094	0.04175	6.149e-29	272	0.99989	10:100148176	ENSEMBL	100155051	100155064	-	ENSG00000221419.1	miRNA	KNOWN	MIR1287	446	459	446
X62249	N6-methyllysine	rs11189591	10	100155296	t	g	0.6309	0.0223	0.6097	0.6544	0.6361	0.023	4.25e-168	++	291	1.02495	0.3903	-0.6056	0.03176	7.164e-41	310	0.99926	0.3456	-0.6699	0.03341	3.626e-41	272	0.99953	10:100148176	ENSEMBL	100155051	100155064	-	ENSG00000221419.1	miRNA	KNOWN	MIR1287	245	232	232
X62249	N6-methyllysine	rs10883085	10	100155613	a	t	0.666	0.0195	0.6484	0.6875	0.5866	0.028	1.84e-97	++	291	1.02495	0.3516	-0.5679	0.03774	4.047e-31	310	0.99977	0.3125	-0.6094	0.04175	6.149e-29	272	0.99996	10:100148176	ENSEMBL	100155051	100155064	-	ENSG00000221419.1	miRNA	KNOWN	MIR1287	562	549	549
X62249	N6-methyllysine	rs11189592	10	100155642	a	c	0.2728	0.0131	0.2574	0.2839	-0.4634	0.0402	9.082e-31	--	291	1.02495	0.2839	-0.4344	0.05266	1.016e-13	310	0.999707	0.2574	-0.5038	0.06217	3.838e-13	272	0.99863	10:100148176	ENSEMBL	100155051	100155064	-	ENSG00000221419.1	miRNA	KNOWN	MIR1287	591	578	578
X62249	N6-methyllysine	rs10883086	10	100155743	a	g	0.666	0.0195	0.6484	0.6875	0.5866	0.028	1.84e-97	++	291	1.02495	0.3516	-0.5679	0.03774	4.047e-31	310	0.999787	0.3125	-0.6094	0.04175	6.149e-29	272	0.99997	10:100148176	ENSEMBL	100155051	100155064	-	ENSG00000221419.1	miRNA	KNOWN	MIR1287	692	679	679
X62249	N6-methyllysine	rs17109634	10	100155793	t	c	0.062	0.0063	0.0552	0.0677	-0.6374	0.0734	3.977e-18	--	291	1.02495	0.06774	-0.5795	0.09929	3.51e-08	310	0.999663	0.05515	-0.7072	0.1091	1.813e-09	272	0.99525	10:100148176	ENSEMBL	100155051	100155064	-	ENSG00000221419.1	miRNA	KNOWN	MIR1287	742	729	729
X62249	N6-methyllysine	rs7907555	10	100155810	t	c	0.334	0.0195	0.3125	0.3516	-0.5866	0.028	1.84e-97	--	291	1.02495	0.3516	-0.5679	0.03774	4.047e-31	310	0.999773	0.3125	-0.6094	0.04175	6.149e-29	272	0.99988	10:100148176	ENSEMBL	100155051	100155064	-	ENSG00000221419.1	miRNA	KNOWN	MIR1287	759	746	746
X62249	N6-methyllysine	rs6584193	10	100155898	t	c	0.2856	0.0203	0.2645	0.3051	0.315	0.0402	4.514e-15	++	291	1.02495	0.2645	0.2895	0.058	1.751e-06	310	0.98546	0.3051	0.3385	0.05571	1.334e-08	272	0.94833	10:100148176	ENSEMBL	100155051	100155064	-	ENSG00000221419.1	miRNA	KNOWN	MIR1287	847	834	834
X62249	N6-methyllysine	rs7924209	10	100155927	t	c	0.666	0.0195	0.6484	0.6875	0.5866	0.028	1.84e-97	++	291	1.02495	0.3516	-0.5679	0.03774	4.047e-31	310	0.999817	0.3125	-0.6094	0.04175	6.149e-29	272	0.99995	10:100148176	ENSEMBL	100155051	100155064	-	ENSG00000221419.1	miRNA	KNOWN	MIR1287	876	863	863
X62249	N6-methyllysine	rs7924303	10	100155963	t	c	0.666	0.0195	0.6484	0.6875	0.5866	0.028	1.84e-97	++	291	1.02495	0.3516	-0.5679	0.03774	4.047e-31	310	0.99985	0.3125	-0.6094	0.04175	6.149e-29	272	0.99996	10:100148176	ENSEMBL	100155051	100155064	-	ENSG00000221419.1	miRNA	KNOWN	MIR1287	912	899	899
X62249	N6-methyllysine	rs11598689	10	100156027	t	g	0.2728	0.0131	0.2574	0.2839	-0.4634	0.0402	9.082e-31	--	291	1.02495	0.2839	-0.4344	0.05266	1.016e-13	310	0.998913	0.2574	-0.5038	0.06217	3.838e-13	272	0.99862	10:100148176	ENSEMBL	100155051	100155064	-	ENSG00000221419.1	miRNA	KNOWN	MIR1287	976	963	963
X62249	N6-methyllysine	rs7072216	10	100156853	t	c	0.6305	0.0205	0.6097	0.6507	0.6458	0.0223	2.35e-184	++	291	1.02495	0.3903	-0.6056	0.03176	7.164e-41	310	0.999627	0.3493	-0.685	0.03133	7.107e-45	272	1	10:100148176	ENSEMBL	100155051	100155064	-	ENSG00000221419.1	miRNA	KNOWN	MIR1287	1802	1789	1789
X62249	N6-methyllysine	rs73333631	10	100156901	t	c	0.938	0.0063	0.9323	0.9448	0.6374	0.0734	3.977e-18	++	291	1.02495	0.06774	-0.5795	0.09929	3.51e-08	310	0.999693	0.05515	-0.7072	0.1091	1.813e-09	272	0.99534	10:100148176	ENSEMBL	100155051	100155064	-	ENSG00000221419.1	miRNA	KNOWN	MIR1287	1850	1837	1837
X62249	N6-methyllysine	rs10883087	10	100156990	a	t	0.334	0.0195	0.3125	0.3516	-0.5866	0.028	1.84e-97	--	291	1.02495	0.3516	-0.5679	0.03774	4.047e-31	310	0.999833	0.3125	-0.6094	0.04175	6.149e-29	272	0.99925	10:100148176	ENSEMBL	100155051	100155064	-	ENSG00000221419.1	miRNA	KNOWN	MIR1287	1939	1926	1926
X62249	N6-methyllysine	rs10786418	10	100157368	t	c	0.334	0.0195	0.3125	0.3516	-0.5866	0.028	1.84e-97	--	291	1.02495	0.3516	-0.5679	0.03774	4.047e-31	310	0.9998	0.3125	-0.6094	0.04175	6.149e-29	272	0.99874	10:100148176	ENSEMBL	100155051	100155064	-	ENSG00000221419.1	miRNA	KNOWN	MIR1287	2317	2304	2304
X62249	N6-methyllysine	rs4551689	10	100157593	t	c	0.666	0.0195	0.6484	0.6875	0.5866	0.028	1.84e-97	++	291	1.02495	0.3516	-0.5679	0.03774	4.047e-31	310	0.999853	0.3125	-0.6094	0.04175	6.149e-29	272	0.99826	10:100148176	ENSEMBL	100155051	100155064	-	ENSG00000221419.1	miRNA	KNOWN	MIR1287	2542	2529	2529
X62249	N6-methyllysine	rs11819729	10	100157726	c	g	0.334	0.0195	0.3125	0.3516	-0.5866	0.028	1.84e-97	--	291	1.02495	0.3516	-0.5679	0.03774	4.047e-31	310	0.9996	0.3125	-0.6094	0.04175	6.149e-29	272	0.99808	10:100148176	ENSEMBL	100155051	100155064	-	ENSG00000221419.1	miRNA	KNOWN	MIR1287	2675	2662	2662
X62249	N6-methyllysine	rs7097625	10	100158922	a	t	0.666	0.0195	0.6484	0.6875	0.5866	0.028	1.84e-97	++	291	1.02495	0.3516	-0.5679	0.03774	4.047e-31	310	0.99705	0.3125	-0.6094	0.04175	6.149e-29	272	0.99561	10:100148176	ENSEMBL	100155051	100155064	-	ENSG00000221419.1	miRNA	KNOWN	MIR1287	3871	3858	3858
X62249	N6-methyllysine	rs4488133	10	100159136	a	t	0.6305	0.0205	0.6097	0.6507	0.6458	0.0223	2.35e-184	++	291	1.02495	0.3903	-0.6056	0.03176	7.164e-41	310	0.9969	0.3493	-0.685	0.03133	7.107e-45	272	0.99532	10:100148176	ENSEMBL	100155051	100155064	-	ENSG00000221419.1	miRNA	KNOWN	MIR1287	4085	4072	4072
X62249	N6-methyllysine	rs17109650	10	100159373	t	c	0.938	0.0063	0.9323	0.9448	0.6374	0.0734	3.977e-18	++	291	1.02495	0.06774	-0.5795	0.09929	3.51e-08	310	0.999707	0.05515	-0.7072	0.1091	1.813e-09	272	0.99345	10:100148176	ENSEMBL	100155051	100155064	-	ENSG00000221419.1	miRNA	KNOWN	MIR1287	4322	4309	4309
X62249	N6-methyllysine	rs6584194	10	100160399	t	c	0.6296	0.029	0.6	0.6581	0.6395	0.024	2.24e-156	++	291	1.02495	0.4	-0.5978	0.03429	5.284e-37	310	0.994433	0.3419	-0.6795	0.03361	1.616e-41	272	0.99312	10:100148176	ENSEMBL	100155051	100155064	-	ENSG00000221419.1	miRNA	KNOWN	MIR1287	5348	5335	5335
X62249	N6-methyllysine	rs7073632	10	100160846	c	g	0.3368	0.0262	0.3088	0.3613	-0.576	0.0293	2.63e-86	--	291	1.02495	0.3613	-0.5572	0.04007	3.2e-28	310	0.993933	0.3088	-0.5975	0.04281	2.072e-27	272	0.99317	10:100148176	ENSEMBL	100155051	100155064	-	ENSG00000221419.1	miRNA	KNOWN	MIR1287	5795	5782	5782
X62249	N6-methyllysine	rs17109653	10	100162151	t	c	0.9282	0.0056	0.9226	0.9338	0.5615	0.0683	2.04e-16	++	291	1.02495	0.07742	-0.4875	0.09664	1.376e-06	310	0.99645	0.06618	-0.6353	0.09656	1.115e-09	272	0.99359	10:100148176	ENSEMBL	100155051	100155064	-	ENSG00000221419.1	miRNA	KNOWN	MIR1287	7100	7087	7087
X62249	N6-methyllysine	rs57564578	10	100162639	a	g	0.0842	0.0003	0.0839	0.0846	-0.5487	0.061	2.391e-19	--	291	1.02495	0.08387	-0.4877	0.08559	6.785e-08	310	0.998187	0.08456	-0.6118	0.087	1.115e-10	272	0.99167	10:100148176	ENSEMBL	100155051	100155064	-	ENSG00000221419.1	miRNA	KNOWN	MIR1287	7588	7575	7575
X62249	N6-methyllysine	rs17109657	10	100162695	c	g	0.0735	0.0072	0.0662	0.0806	-0.5617	0.0678	1.153e-16	--	291	1.02495	0.08065	-0.4902	0.09514	8.51e-07	310	0.95124	0.06618	-0.6353	0.09656	1.115e-09	272	0.96338	10:100148176	ENSEMBL	100155051	100155064	-	ENSG00000221419.1	miRNA	KNOWN	MIR1287	7644	7631	7631
X62249	N6-methyllysine	rs10883089	10	100163120	a	c	0.6858	0.0103	0.6774	0.6985	0.4025	0.0425	2.767e-21	++	291	1.02495	0.3226	-0.3932	0.05475	3.628e-11	310	0.98385	0.3015	-0.4165	0.06739	8.029e-09	272	0.98561	10:100148176	ENSEMBL	100155051	100155064	-	ENSG00000221419.1	miRNA	KNOWN	MIR1287	8069	8056	8056
X62249	N6-methyllysine	rs7897357	10	100163597	t	c	0.3467	0.0218	0.3272	0.371	-0.6023	0.0276	7.14e-106	--	291	1.02495	0.371	-0.5435	0.0413	2.673e-26	310	0.992977	0.3272	-0.6496	0.03701	9.152e-36	272	0.99753	10:100148176	ENSEMBL	100155051	100155064	-	ENSG00000221419.1	miRNA	KNOWN	MIR1287	8546	8533	8533
X62249	N6-methyllysine	rs7914401	10	100163928	t	c	0.7173	0.0159	0.7032	0.7353	0.4813	0.0405	1.236e-32	++	291	1.02495	0.2968	-0.4294	0.05406	5.636e-13	310	0.99365	0.2647	-0.5474	0.061	3.22e-15	272	0.99879	10:100148176	ENSEMBL	100155051	100155064	-	ENSG00000221419.1	miRNA	KNOWN	MIR1287	8877	8864	8864
X62249	N6-methyllysine	rs73333648	10	100164116	c	g	0.9349	0.0026	0.9323	0.9375	0.5973	0.0706	2.581e-17	++	291	1.02495	0.06774	-0.5699	0.1005	7.694e-08	310	0.99855	0.0625	-0.624	0.09912	4.563e-09	272	0.99748	10:100148176	ENSEMBL	100155051	100155064	-	ENSG00000221419.1	miRNA	KNOWN	MIR1287	9065	9052	9052
X62249	N6-methyllysine	rs733345	10	100164215	t	g	0.2827	0.0159	0.2647	0.2968	-0.4813	0.0405	1.236e-32	--	291	1.02495	0.2968	-0.4294	0.05406	5.636e-13	310	0.9942	0.2647	-0.5474	0.061	3.22e-15	272	0.99962	10:100148176	ENSEMBL	100155051	100155064	-	ENSG00000221419.1	miRNA	KNOWN	MIR1287	9164	9151	9151
X62249	N6-methyllysine	rs733346	10	100164325	a	c	0.7173	0.0159	0.7032	0.7353	0.4813	0.0405	1.236e-32	++	291	1.02495	0.2968	-0.4294	0.05406	5.636e-13	310	0.994257	0.2647	-0.5474	0.061	3.22e-15	272	0.99971	10:100148176	ENSEMBL	100155051	100155064	-	ENSG00000221419.1	miRNA	KNOWN	MIR1287	9274	9261	9261
X62249	N6-methyllysine	rs7915108	10	100164441	t	c	0.7173	0.0159	0.7032	0.7353	0.4813	0.0405	1.236e-32	++	291	1.02495	0.2968	-0.4294	0.05406	5.636e-13	310	0.993623	0.2647	-0.5474	0.061	3.22e-15	272	0.99999	10:100148176	ENSEMBL	100155051	100155064	-	ENSG00000221419.1	miRNA	KNOWN	MIR1287	9390	9377	9377
X62249	N6-methyllysine	rs7901577	10	100164442	a	g	0.7173	0.0159	0.7032	0.7353	0.4813	0.0405	1.236e-32	++	291	1.02495	0.2968	-0.4294	0.05406	5.636e-13	310	0.992683	0.2647	-0.5474	0.061	3.22e-15	272	0.9982	10:100148176	ENSEMBL	100155051	100155064	-	ENSG00000221419.1	miRNA	KNOWN	MIR1287	9391	9378	9378
X62249	N6-methyllysine	rs4474372	10	100164571	t	c	0.2827	0.0159	0.2647	0.2968	-0.4813	0.0405	1.236e-32	--	291	1.02495	0.2968	-0.4294	0.05406	5.636e-13	310	0.9946	0.2647	-0.5474	0.061	3.22e-15	272	0.99999	10:100148176	ENSEMBL	100155051	100155064	-	ENSG00000221419.1	miRNA	KNOWN	MIR1287	9520	9507	9507
X62249	N6-methyllysine	rs4475861	10	100164989	t	c	0.2827	0.0159	0.2647	0.2968	-0.4813	0.0405	1.236e-32	--	291	1.02495	0.2968	-0.4294	0.05406	5.636e-13	310	0.994333	0.2647	-0.5474	0.061	3.22e-15	272	0.99901	10:100148176	ENSEMBL	100155051	100155064	-	ENSG00000221419.1	miRNA	KNOWN	MIR1287	9938	9925	9925
X62249	N6-methyllysine	rs2147901	10	100165496	a	c	0.2827	0.0159	0.2647	0.2968	-0.4813	0.0405	1.236e-32	--	291	1.02495	0.2968	-0.4294	0.05406	5.636e-13	310	0.99552	0.2647	-0.5474	0.061	3.22e-15	272	0.99993	10:100148176	HAVANA	100143322	100174941	-	ENSG00000119943.6	protein_coding	KNOWN	PYROXD2	22174	9445	9445
X62249	N6-methyllysine	rs17109662	10	100165967	a	c	0.0683	0.0058	0.0625	0.0742	-0.5521	0.0703	3.955e-15	--	291	1.02495	0.07419	-0.4794	0.09964	3.816e-06	310	0.998317	0.0625	-0.624	0.09912	4.563e-09	272	0.99713	10:100148176	HAVANA	100143322	100174941	-	ENSG00000119943.6	protein_coding	KNOWN	PYROXD2	22645	8974	8974
X62249	N6-methyllysine	rs10732782	10	100166506	a	c	0.2827	0.0159	0.2647	0.2968	-0.4813	0.0405	1.236e-32	--	291	1.02495	0.2968	-0.4294	0.05406	5.636e-13	310	0.996637	0.2647	-0.5474	0.061	3.22e-15	272	0.99989	10:100148176	HAVANA	100143322	100174941	-	ENSG00000119943.6	protein_coding	KNOWN	PYROXD2	23184	8435	8435
X62249	N6-methyllysine	rs7910973	10	100166732	a	g	0.2827	0.0159	0.2647	0.2968	-0.4813	0.0405	1.236e-32	--	291	1.02495	0.2968	-0.4294	0.05406	5.636e-13	310	0.997333	0.2647	-0.5474	0.061	3.22e-15	272	0.99997	10:100148176	HAVANA	100143322	100174941	-	ENSG00000119943.6	protein_coding	KNOWN	PYROXD2	23410	8209	8209
X62249	N6-methyllysine	rs7911036	10	100167015	a	t	0.7173	0.0159	0.7032	0.7353	0.4813	0.0405	1.236e-32	++	291	1.02495	0.2968	-0.4294	0.05406	5.636e-13	310	0.997767	0.2647	-0.5474	0.061	3.22e-15	272	0.99998	10:100148176	HAVANA	100143322	100174941	-	ENSG00000119943.6	protein_coding	KNOWN	PYROXD2	23693	7926	7926
X62249	N6-methyllysine	rs10883090	10	100167236	c	g	0.2827	0.0159	0.2647	0.2968	-0.4813	0.0405	1.236e-32	--	291	1.02495	0.2968	-0.4294	0.05406	5.636e-13	310	0.993177	0.2647	-0.5474	0.061	3.22e-15	272	0.99347	10:100148176	HAVANA	100143322	100174941	-	ENSG00000119943.6	protein_coding	KNOWN	PYROXD2	23914	7705	7705
X62249	N6-methyllysine	rs10883091	10	100167239	t	c	0.2827	0.0159	0.2647	0.2968	-0.4813	0.0405	1.236e-32	--	291	1.02495	0.2968	-0.4294	0.05406	5.636e-13	310	0.99331	0.2647	-0.5474	0.061	3.22e-15	272	0.99348	10:100148176	HAVANA	100143322	100174941	-	ENSG00000119943.6	protein_coding	KNOWN	PYROXD2	23917	7702	7702
X62249	N6-methyllysine	rs10883092	10	100167276	a	c	0.7173	0.0159	0.7032	0.7353	0.4813	0.0405	1.236e-32	++	291	1.02495	0.2968	-0.4294	0.05406	5.636e-13	310	0.994173	0.2647	-0.5474	0.061	3.22e-15	272	0.99453	10:100148176	HAVANA	100143322	100174941	-	ENSG00000119943.6	protein_coding	KNOWN	PYROXD2	23954	7665	7665
X62249	N6-methyllysine	rs11189595	10	100167322	t	c	0.2507	0.0162	0.2316	0.2645	-0.4341	0.0434	1.636e-23	--	291	1.02495	0.2645	-0.3997	0.057	8.971e-11	310	0.99751	0.2316	-0.4818	0.0671	5.203e-11	272	0.99984	10:100148176	HAVANA	100143322	100174941	-	ENSG00000119943.6	protein_coding	KNOWN	PYROXD2	24000	7619	7619
X62249	N6-methyllysine	rs12763326	10	100167396	a	g	0.2827	0.0159	0.2647	0.2968	-0.4813	0.0405	1.236e-32	--	291	1.02495	0.2968	-0.4294	0.05406	5.636e-13	310	0.99953	0.2647	-0.5474	0.061	3.22e-15	272	1	10:100148176	HAVANA	100143322	100174941	-	ENSG00000119943.6	protein_coding	KNOWN	PYROXD2	24074	7545	7545
X62249	N6-methyllysine	rs45523432	10	100167436	t	c	0.7264	0.0114	0.7161	0.739	0.4656	0.0415	3.756e-29	++	291	1.02495	0.2839	-0.4111	0.05591	1.448e-11	310	0.953227	0.261	-0.5329	0.06209	2.785e-14	272	0.96279	10:100148176	HAVANA	100143322	100174941	-	ENSG00000119943.6	protein_coding	KNOWN	PYROXD2	24114	7505	7505
X62249	N6-methyllysine	rs12763379	10	100167466	a	g	0.2668	0.0118	0.2537	0.2774	-0.4648	0.0421	2.396e-28	--	291	1.02495	0.2774	-0.4237	0.05659	6.966e-12	310	0.924067	0.2537	-0.5157	0.06298	2.43e-13	272	0.92857	10:100148176	HAVANA	100143322	100174941	-	ENSG00000119943.6	protein_coding	KNOWN	PYROXD2	24144	7475	7475
X62249	N6-methyllysine	rs7091709	10	100167605	a	g	0.2827	0.0159	0.2647	0.2968	-0.4813	0.0405	1.236e-32	--	291	1.02495	0.2968	-0.4294	0.05406	5.636e-13	310	0.99955	0.2647	-0.5474	0.061	3.22e-15	272	0.99978	10:100148176	HAVANA	100143322	100174941	-	ENSG00000119943.6	protein_coding	KNOWN	PYROXD2	24283	7336	7336
X62249	N6-methyllysine	rs942810	10	100167860	c	g	0.3467	0.0218	0.3272	0.371	-0.6023	0.0276	7.14e-106	--	291	1.02495	0.371	-0.5435	0.0413	2.673e-26	310	0.998053	0.3272	-0.6496	0.03701	9.152e-36	272	0.99902	10:100148176	HAVANA	100143322	100174941	-	ENSG00000119943.6	protein_coding	KNOWN	PYROXD2	24538	7081	7081
X62249	N6-methyllysine	rs17109675	10	100167951	t	c	0.9317	0.0058	0.9258	0.9375	0.5521	0.0703	3.955e-15	++	291	1.02495	0.07419	-0.4794	0.09964	3.816e-06	310	0.99447	0.0625	-0.624	0.09912	4.563e-09	272	0.99528	10:100148176	HAVANA	100143322	100174941	-	ENSG00000119943.6	protein_coding	KNOWN	PYROXD2	24629	6990	6990
X62249	N6-methyllysine	rs942809	10	100168001	a	g	0.2827	0.0159	0.2647	0.2968	-0.4813	0.0405	1.236e-32	--	291	1.02495	0.2968	-0.4294	0.05406	5.636e-13	310	0.999587	0.2647	-0.5474	0.061	3.22e-15	272	0.99968	10:100148176	HAVANA	100143322	100174941	-	ENSG00000119943.6	protein_coding	KNOWN	PYROXD2	24679	6940	6940
X62249	N6-methyllysine	rs73333654	10	100168073	a	g	0.0683	0.0058	0.0625	0.0742	-0.5521	0.0703	3.955e-15	--	291	1.02495	0.07419	-0.4794	0.09964	3.816e-06	310	0.99447	0.0625	-0.624	0.09912	4.563e-09	272	0.99684	10:100148176	HAVANA	100143322	100174941	-	ENSG00000119943.6	protein_coding	KNOWN	PYROXD2	24751	6868	6868
X62249	N6-methyllysine	rs942808	10	100168102	a	c	0.2827	0.0159	0.2647	0.2968	-0.4813	0.0405	1.236e-32	--	291	1.02495	0.2968	-0.4294	0.05406	5.636e-13	310	0.99957	0.2647	-0.5474	0.061	3.22e-15	272	0.99969	10:100148176	HAVANA	100143322	100174941	-	ENSG00000119943.6	protein_coding	KNOWN	PYROXD2	24780	6839	6839
X62249	N6-methyllysine	rs942807	10	100168219	a	g	0.2827	0.0159	0.2647	0.2968	-0.4813	0.0405	1.236e-32	--	291	1.02495	0.2968	-0.4294	0.05406	5.636e-13	310	0.99956	0.2647	-0.5474	0.061	3.22e-15	272	0.99965	10:100148176	HAVANA	100143322	100174941	-	ENSG00000119943.6	protein_coding	KNOWN	PYROXD2	24897	6722	6722
X62249	N6-methyllysine	rs942806	10	100168248	a	g	0.2827	0.0159	0.2647	0.2968	-0.4813	0.0405	1.236e-32	--	291	1.02495	0.2968	-0.4294	0.05406	5.636e-13	310	0.999553	0.2647	-0.5474	0.061	3.22e-15	272	0.99963	10:100148176	HAVANA	100143322	100174941	-	ENSG00000119943.6	protein_coding	KNOWN	PYROXD2	24926	6693	6693
X62249	N6-methyllysine	rs942805	10	100168372	a	g	0.2827	0.0159	0.2647	0.2968	-0.4813	0.0405	1.236e-32	--	291	1.02495	0.2968	-0.4294	0.05406	5.636e-13	310	0.999527	0.2647	-0.5474	0.061	3.22e-15	272	0.9996	10:100148176	HAVANA	100143322	100174941	-	ENSG00000119943.6	protein_coding	KNOWN	PYROXD2	25050	6569	6569
X62249	N6-methyllysine	rs942804	10	100168499	a	c	0.2827	0.0159	0.2647	0.2968	-0.4813	0.0405	1.236e-32	--	291	1.02495	0.2968	-0.4294	0.05406	5.636e-13	310	0.99953	0.2647	-0.5474	0.061	3.22e-15	272	0.99957	10:100148176	HAVANA	100143322	100174941	-	ENSG00000119943.6	protein_coding	KNOWN	PYROXD2	25177	6442	6442
X62249	N6-methyllysine	rs942803	10	100168631	t	g	0.2827	0.0159	0.2647	0.2968	-0.4813	0.0405	1.236e-32	--	291	1.02495	0.2968	-0.4294	0.05406	5.636e-13	310	0.99951	0.2647	-0.5474	0.061	3.22e-15	272	0.99955	10:100148176	HAVANA	100143322	100174941	-	ENSG00000119943.6	protein_coding	KNOWN	PYROXD2	25309	6310	6310
X62249	N6-methyllysine	rs9787550	10	100169051	t	c	0.2827	0.0159	0.2647	0.2968	-0.4813	0.0405	1.236e-32	--	291	1.02495	0.2968	-0.4294	0.05406	5.636e-13	310	0.99947	0.2647	-0.5474	0.061	3.22e-15	272	0.99948	10:100148176	HAVANA	100143322	100174941	-	ENSG00000119943.6	protein_coding	KNOWN	PYROXD2	25729	5890	5890
X62249	N6-methyllysine	rs7923729	10	100169465	t	c	0.2827	0.0159	0.2647	0.2968	-0.4813	0.0405	1.236e-32	--	291	1.02495	0.2968	-0.4294	0.05406	5.636e-13	310	0.999433	0.2647	-0.5474	0.061	3.22e-15	272	0.99946	10:100148176	HAVANA	100143322	100174941	-	ENSG00000119943.6	protein_coding	KNOWN	PYROXD2	26143	5476	5476
X62249	N6-methyllysine	rs9804285	10	100169472	t	c	0.2827	0.0159	0.2647	0.2968	-0.4813	0.0405	1.236e-32	--	291	1.02495	0.2968	-0.4294	0.05406	5.636e-13	310	0.99943	0.2647	-0.5474	0.061	3.22e-15	272	0.99946	10:100148176	HAVANA	100143322	100174941	-	ENSG00000119943.6	protein_coding	KNOWN	PYROXD2	26150	5469	5469
X62249	N6-methyllysine	rs6584197	10	100169685	a	g	0.2827	0.0159	0.2647	0.2968	-0.4813	0.0405	1.236e-32	--	291	1.02495	0.2968	-0.4294	0.05406	5.636e-13	310	0.99939	0.2647	-0.5474	0.061	3.22e-15	272	0.99945	10:100148176	HAVANA	100143322	100174941	-	ENSG00000119943.6	protein_coding	KNOWN	PYROXD2	26363	5256	5256
X62249	N6-methyllysine	rs6584198	10	100169906	c	g	0.2827	0.0159	0.2647	0.2968	-0.4813	0.0405	1.236e-32	--	291	1.02495	0.2968	-0.4294	0.05406	5.636e-13	310	0.99937	0.2647	-0.5474	0.061	3.22e-15	272	0.99945	10:100148176	HAVANA	100143322	100174941	-	ENSG00000119943.6	protein_coding	KNOWN	PYROXD2	26584	5035	5035
X62249	N6-methyllysine	rs6584199	10	100169983	a	g	0.7173	0.0159	0.7032	0.7353	0.4813	0.0405	1.236e-32	++	291	1.02495	0.2968	-0.4294	0.05406	5.636e-13	310	0.999367	0.2647	-0.5474	0.061	3.22e-15	272	0.99947	10:100148176	HAVANA	100143322	100174941	-	ENSG00000119943.6	protein_coding	KNOWN	PYROXD2	26661	4958	4958
X62249	N6-methyllysine	rs6584200	10	100170037	a	g	0.7173	0.0159	0.7032	0.7353	0.4813	0.0405	1.236e-32	++	291	1.02495	0.2968	-0.4294	0.05406	5.636e-13	310	0.999333	0.2647	-0.5474	0.061	3.22e-15	272	0.99947	10:100148176	HAVANA	100143322	100174941	-	ENSG00000119943.6	protein_coding	KNOWN	PYROXD2	26715	4904	4904
X62249	N6-methyllysine	rs6584201	10	100170209	t	c	0.7173	0.0159	0.7032	0.7353	0.4813	0.0405	1.236e-32	++	291	1.02495	0.2968	-0.4294	0.05406	5.636e-13	310	0.999343	0.2647	-0.5474	0.061	3.22e-15	272	0.9995	10:100148176	HAVANA	100143322	100174941	-	ENSG00000119943.6	protein_coding	KNOWN	PYROXD2	26887	4732	4732
X62249	N6-methyllysine	rs6584202	10	100170383	a	g	0.2827	0.0159	0.2647	0.2968	-0.4813	0.0405	1.236e-32	--	291	1.02495	0.2968	-0.4294	0.05406	5.636e-13	310	0.99932	0.2647	-0.5474	0.061	3.22e-15	272	0.99951	10:100148176	HAVANA	100143322	100174941	-	ENSG00000119943.6	protein_coding	KNOWN	PYROXD2	27061	4558	4558
X62249	N6-methyllysine	rs7896828	10	100170507	a	t	0.6524	0.0233	0.6258	0.6728	0.6014	0.0279	2.27e-103	++	291	1.02495	0.3742	-0.5384	0.04231	3.48e-25	310	0.997853	0.3272	-0.6496	0.03701	9.152e-36	272	0.99874	10:100148176	HAVANA	100143322	100174941	-	ENSG00000119943.6	protein_coding	KNOWN	PYROXD2	27185	4434	4434
X62249	N6-methyllysine	rs3814140	10	100170762	t	c	0.2827	0.0159	0.2647	0.2968	-0.4813	0.0405	1.236e-32	--	291	1.02495	0.2968	-0.4294	0.05406	5.636e-13	310	0.998283	0.2647	-0.5474	0.061	3.22e-15	272	0.99901	10:100148176	HAVANA	100143322	100174941	-	ENSG00000119943.6	protein_coding	KNOWN	PYROXD2	27440	4179	4179
X62249	N6-methyllysine	rs3814141	10	100171028	a	g	0.2507	0.0162	0.2316	0.2645	-0.4341	0.0434	1.636e-23	--	291	1.02495	0.2645	-0.3997	0.057	8.971e-11	310	0.99924	0.2316	-0.4818	0.0671	5.203e-11	272	0.99865	10:100148176	HAVANA	100143322	100174941	-	ENSG00000119943.6	protein_coding	KNOWN	PYROXD2	27706	3913	3913
X62249	N6-methyllysine	rs3814142	10	100171104	c	g	0.7173	0.0159	0.7032	0.7353	0.4813	0.0405	1.236e-32	++	291	1.02495	0.2968	-0.4294	0.05406	5.636e-13	310	0.997583	0.2647	-0.5474	0.061	3.22e-15	272	0.99862	10:100148176	HAVANA	100143322	100174941	-	ENSG00000119943.6	protein_coding	KNOWN	PYROXD2	27782	3837	3837
X62249	N6-methyllysine	rs3829853	10	100171174	a	g	0.7173	0.0159	0.7032	0.7353	0.4813	0.0405	1.236e-32	++	291	1.02495	0.2968	-0.4294	0.05406	5.636e-13	310	0.99751	0.2647	-0.5474	0.061	3.22e-15	272	0.99857	10:100148176	HAVANA	100143322	100174941	-	ENSG00000119943.6	protein_coding	KNOWN	PYROXD2	27852	3767	3767
X62249	N6-methyllysine	rs10748728	10	100171198	t	c	0.2827	0.0159	0.2647	0.2968	-0.4813	0.0405	1.236e-32	--	291	1.02495	0.2968	-0.4294	0.05406	5.636e-13	310	0.99732	0.2647	-0.5474	0.061	3.22e-15	272	0.99845	10:100148176	HAVANA	100143322	100174941	-	ENSG00000119943.6	protein_coding	KNOWN	PYROXD2	27876	3743	3743
X62249	N6-methyllysine	rs10748729	10	100171371	c	g	0.2827	0.0159	0.2647	0.2968	-0.4813	0.0405	1.236e-32	--	291	1.02495	0.2968	-0.4294	0.05406	5.636e-13	310	0.997203	0.2647	-0.5474	0.061	3.22e-15	272	0.99835	10:100148176	HAVANA	100143322	100174941	-	ENSG00000119943.6	protein_coding	KNOWN	PYROXD2	28049	3570	3570
X62249	N6-methyllysine	rs10748730	10	100171440	t	c	0.2827	0.0159	0.2647	0.2968	-0.4813	0.0405	1.236e-32	--	291	1.02495	0.2968	-0.4294	0.05406	5.636e-13	310	0.997143	0.2647	-0.5474	0.061	3.22e-15	272	0.99822	10:100148176	HAVANA	100143322	100174941	-	ENSG00000119943.6	protein_coding	KNOWN	PYROXD2	28118	3501	3501
X62249	N6-methyllysine	rs7909131	10	100171471	a	g	0.6524	0.0233	0.6258	0.6728	0.6014	0.0279	2.27e-103	++	291	1.02495	0.3742	-0.5384	0.04231	3.48e-25	310	0.995987	0.3272	-0.6496	0.03701	9.152e-36	272	0.99787	10:100148176	HAVANA	100143322	100174941	-	ENSG00000119943.6	protein_coding	KNOWN	PYROXD2	28149	3470	3470
X62249	N6-methyllysine	rs10736129	10	100171571	a	g	0.7173	0.0159	0.7032	0.7353	0.4813	0.0405	1.236e-32	++	291	1.02495	0.2968	-0.4294	0.05406	5.636e-13	310	0.996887	0.2647	-0.5474	0.061	3.22e-15	272	0.99818	10:100148176	HAVANA	100143322	100174941	-	ENSG00000119943.6	protein_coding	KNOWN	PYROXD2	28249	3370	3370
X62249	N6-methyllysine	rs7909822	10	100172035	a	c	0.7173	0.0159	0.7032	0.7353	0.4813	0.0405	1.236e-32	++	291	1.02495	0.2968	-0.4294	0.05406	5.636e-13	310	0.996667	0.2647	-0.5474	0.061	3.22e-15	272	0.99747	10:100148176	HAVANA	100143322	100174941	-	ENSG00000119943.6	protein_coding	KNOWN	PYROXD2	28713	2906	2906
X62249	N6-methyllysine	rs7910014	10	100172110	t	c	0.2827	0.0159	0.2647	0.2968	-0.4813	0.0405	1.236e-32	--	291	1.02495	0.2968	-0.4294	0.05406	5.636e-13	310	0.996527	0.2647	-0.5474	0.061	3.22e-15	272	0.99763	10:100148176	HAVANA	100143322	100174941	-	ENSG00000119943.6	protein_coding	KNOWN	PYROXD2	28788	2831	2831
X62249	N6-methyllysine	rs7910247	10	100172252	t	c	0.2827	0.0159	0.2647	0.2968	-0.4813	0.0405	1.236e-32	--	291	1.02495	0.2968	-0.4294	0.05406	5.636e-13	310	0.996427	0.2647	-0.5474	0.061	3.22e-15	272	0.99708	10:100148176	HAVANA	100143322	100174941	-	ENSG00000119943.6	protein_coding	KNOWN	PYROXD2	28930	2689	2689
X62249	N6-methyllysine	rs7913541	10	100172479	a	g	0.7173	0.0159	0.7032	0.7353	0.4813	0.0405	1.236e-32	++	291	1.02495	0.2968	-0.4294	0.05406	5.636e-13	310	0.996063	0.2647	-0.5474	0.061	3.22e-15	272	0.99541	10:100148176	HAVANA	100143322	100174941	-	ENSG00000119943.6	protein_coding	KNOWN	PYROXD2	29157	2462	2462
X62249	N6-methyllysine	rs4258311	10	100173328	a	g	0.2808	0.0143	0.2647	0.2935	-0.479	0.0404	2.237e-32	--	291	1.02495	0.2935	-0.4254	0.054	8.083e-13	310	0.9962	0.2647	-0.5474	0.061	3.22e-15	272	0.99689	10:100148176	HAVANA	100143322	100174941	-	ENSG00000119943.6	protein_coding	KNOWN	PYROXD2	30006	1613	1613
X62249	N6-methyllysine	rs6584203	10	100173428	a	g	0.2808	0.0143	0.2647	0.2935	-0.479	0.0404	2.237e-32	--	291	1.02495	0.2935	-0.4254	0.054	8.083e-13	310	0.996263	0.2647	-0.5474	0.061	3.22e-15	272	0.99686	10:100148176	HAVANA	100143322	100174941	-	ENSG00000119943.6	protein_coding	KNOWN	PYROXD2	30106	1513	1513
X62249	N6-methyllysine	rs6584204	10	100173580	c	g	0.7192	0.0143	0.7065	0.7353	0.479	0.0404	2.237e-32	++	291	1.02495	0.2935	-0.4254	0.054	8.083e-13	310	0.996277	0.2647	-0.5474	0.061	3.22e-15	272	0.99702	10:100148176	HAVANA	100143322	100174941	-	ENSG00000119943.6	protein_coding	KNOWN	PYROXD2	30258	1361	1361
X62249	N6-methyllysine	rs6584205	10	100173806	t	c	0.2808	0.0143	0.2647	0.2935	-0.479	0.0404	2.237e-32	--	291	1.02495	0.2935	-0.4254	0.054	8.083e-13	310	0.996297	0.2647	-0.5474	0.061	3.22e-15	272	0.99691	10:100148176	HAVANA	100143322	100174941	-	ENSG00000119943.6	protein_coding	KNOWN	PYROXD2	30484	1135	1135
X62249	N6-methyllysine	rs3750601	10	100174561	a	c	0.2808	0.0143	0.2647	0.2935	-0.479	0.0404	2.237e-32	--	291	1.02495	0.2935	-0.4254	0.054	8.083e-13	310	0.996453	0.2647	-0.5474	0.061	3.22e-15	272	0.99626	10:100148176	HAVANA	100143322	100174941	-	ENSG00000119943.6	protein_coding	KNOWN	PYROXD2	31239	380	380
X62249	N6-methyllysine	rs2147900	10	100174721	t	c	0.7192	0.0143	0.7065	0.7353	0.479	0.0404	2.237e-32	++	291	1.02495	0.2935	-0.4254	0.054	8.083e-13	310	0.99651	0.2647	-0.5474	0.061	3.22e-15	272	0.99662	10:100148176	HAVANA	100143322	100174941	-	ENSG00000119943.6	protein_coding	KNOWN	PYROXD2	31399	220	220
X62249	N6-methyllysine	rs2274246	10	100175060	t	c	0.2808	0.0143	0.2647	0.2935	-0.479	0.0404	2.237e-32	--	291	1.02495	0.2935	-0.4254	0.054	8.083e-13	310	0.996887	0.2647	-0.5474	0.061	3.22e-15	272	0.99636	10:100148176	HAVANA	100143322	100174941	-	ENSG00000119943.6	protein_coding	KNOWN	PYROXD2	31738	119	119
X62249	N6-methyllysine	rs2274245	10	100175082	t	c	0.2808	0.0143	0.2647	0.2935	-0.479	0.0404	2.237e-32	--	291	1.02495	0.2935	-0.4254	0.054	8.083e-13	310	0.996913	0.2647	-0.5474	0.061	3.22e-15	272	0.9963	10:100148176	HAVANA	100143322	100174941	-	ENSG00000119943.6	protein_coding	KNOWN	PYROXD2	31760	141	141
X62249	N6-methyllysine	rs2274244	10	100175218	a	g	0.7192	0.0143	0.7065	0.7353	0.479	0.0404	2.237e-32	++	291	1.02495	0.2935	-0.4254	0.054	8.083e-13	310	0.997013	0.2647	-0.5474	0.061	3.22e-15	272	0.99626	10:100148176	HAVANA	100143322	100174941	-	ENSG00000119943.6	protein_coding	KNOWN	PYROXD2	31896	277	277
X62249	N6-methyllysine	rs2274243	10	100175267	t	c	0.7192	0.0143	0.7065	0.7353	0.479	0.0404	2.237e-32	++	291	1.02495	0.2935	-0.4254	0.054	8.083e-13	310	0.997173	0.2647	-0.5474	0.061	3.22e-15	272	0.99618	10:100148176	HAVANA	100143322	100174941	-	ENSG00000119943.6	protein_coding	KNOWN	PYROXD2	31945	326	326
X62249	N6-methyllysine	rs8181292	10	100175477	a	g	0.7192	0.0143	0.7065	0.7353	0.479	0.0404	2.237e-32	++	291	1.02495	0.2935	-0.4254	0.054	8.083e-13	310	0.99753	0.2647	-0.5474	0.061	3.22e-15	272	0.9956	10:100148176	HAVANA	100175955	100206684	-	ENSG00000107521.14	protein_coding	KNOWN	HPS1	478	31207	478
X62249	N6-methyllysine	rs3750604	10	100175581	a	g	0.2507	0.0162	0.2316	0.2645	-0.4341	0.0434	1.636e-23	--	291	1.02495	0.2645	-0.3997	0.057	8.971e-11	310	0.999133	0.2316	-0.4818	0.0671	5.203e-11	272	0.99605	10:100148176	HAVANA	100175955	100206684	-	ENSG00000107521.14	protein_coding	KNOWN	HPS1	374	31103	374
X62249	N6-methyllysine	rs3750605	10	100175654	t	c	0.2507	0.0162	0.2316	0.2645	-0.4341	0.0434	1.636e-23	--	291	1.02495	0.2645	-0.3997	0.057	8.971e-11	310	0.999103	0.2316	-0.4818	0.0671	5.203e-11	272	0.99544	10:100148176	HAVANA	100175955	100206684	-	ENSG00000107521.14	protein_coding	KNOWN	HPS1	301	31030	301
X62249	N6-methyllysine	rs3830025	10	100176104	a	g	0.7256	0.0181	0.7097	0.7463	0.4535	0.0412	3.216e-28	++	291	1.02495	0.2903	-0.408	0.05472	8.234e-12	310	0.987997	0.2537	-0.5128	0.06249	2.185e-13	272	0.98501	10:100148176	HAVANA	100175955	100206684	-	ENSG00000107521.14	protein_coding	KNOWN	HPS1	149	30580	149
X62249	N6-methyllysine	rs1061437	10	100176154	t	c	0.279	0.0127	0.2647	0.2903	-0.4804	0.0405	1.888e-32	--	291	1.02495	0.2903	-0.4276	0.05417	7.463e-13	310	0.998533	0.2647	-0.5474	0.061	3.22e-15	272	0.99449	10:100148176	HAVANA	100175955	100206684	-	ENSG00000107521.14	protein_coding	KNOWN	HPS1	199	30530	199
X62249	N6-methyllysine	rs1739	10	100176339	a	g	0.6539	0.0217	0.629	0.6728	0.5994	0.0279	1.65e-102	++	291	1.02495	0.371	-0.5335	0.0424	8.276e-25	310	0.99818	0.3272	-0.6496	0.03701	9.152e-36	272	0.99526	10:100148176	HAVANA	100175955	100206684	-	ENSG00000107521.14	protein_coding	KNOWN	HPS1	384	30345	384
X62249	N6-methyllysine	rs1737	10	100176366	t	c	0.6539	0.0217	0.629	0.6728	0.5994	0.0279	1.65e-102	++	291	1.02495	0.371	-0.5335	0.0424	8.276e-25	310	0.99621	0.3272	-0.6496	0.03701	9.152e-36	272	0.99501	10:100148176	HAVANA	100175955	100206684	-	ENSG00000107521.14	protein_coding	KNOWN	HPS1	411	30318	411
X62249	N6-methyllysine	rs3830020	10	100176615	c	g	0.3461	0.0217	0.3272	0.371	-0.5994	0.0279	1.65e-102	--	291	1.02495	0.371	-0.5335	0.0424	8.276e-25	310	0.997147	0.3272	-0.6496	0.03701	9.152e-36	272	0.99518	10:100148176	HAVANA	100175955	100206684	-	ENSG00000107521.14	protein_coding	KNOWN	HPS1	660	30069	660
X62249	N6-methyllysine	rs3830019	10	100176848	t	c	0.0651	0.0026	0.0625	0.0677	-0.5973	0.0706	2.581e-17	--	291	1.02495	0.06774	-0.5699	0.1005	7.694e-08	310	0.998807	0.0625	-0.624	0.09912	4.563e-09	272	0.98956	10:100148176	HAVANA	100175955	100206684	-	ENSG00000107521.14	protein_coding	KNOWN	HPS1	893	29836	893
X62249	N6-methyllysine	rs701801	10	100176869	t	c	0.3008	0.0146	0.2868	0.3161	-0.5538	0.033	4.735e-63	--	291	1.02495	0.3161	-0.5384	0.04782	2.215e-21	310	0.99552	0.2868	-0.5679	0.04571	1.098e-23	272	0.98721	10:100148176	HAVANA	100175955	100206684	-	ENSG00000107521.14	protein_coding	KNOWN	HPS1	914	29815	914
X62249	N6-methyllysine	rs1061123	10	100176997	a	g	0.6539	0.0217	0.629	0.6728	0.5994	0.0279	1.65e-102	++	291	1.02495	0.371	-0.5335	0.0424	8.276e-25	310	0.997943	0.3272	-0.6496	0.03701	9.152e-36	272	0.99529	10:100148176	HAVANA	100175955	100206684	-	ENSG00000107521.14	protein_coding	KNOWN	HPS1	1042	29687	1042
X62249	N6-methyllysine	rs1061115	10	100177049	a	g	0.3461	0.0217	0.3272	0.371	-0.5994	0.0279	1.65e-102	--	291	1.02495	0.371	-0.5335	0.0424	8.276e-25	310	0.997963	0.3272	-0.6496	0.03701	9.152e-36	272	0.9953	10:100148176	HAVANA	100175955	100206684	-	ENSG00000107521.14	protein_coding	KNOWN	HPS1	1094	29635	1094
X62249	N6-methyllysine	rs11189600	10	100179274	t	c	0.3187	0.02	0.3015	0.3419	-0.5927	0.0324	6.71e-75	--	291	1.02495	0.3419	-0.5452	0.04966	1.194e-20	310	0.978833	0.3015	-0.6278	0.04268	3.34e-29	272	0.98402	10:100148176	HAVANA	100175955	100206684	-	ENSG00000107521.14	protein_coding	KNOWN	HPS1	3319	27410	3319
X62249	N6-methyllysine	rs2296436	10	100179851	t	c	0.9108	0.001	0.9097	0.9118	0.4877	0.0612	1.589e-15	++	291	1.02495	0.09032	-0.3423	0.08815	0.0001578	310	0.996557	0.08824	-0.6228	0.085	2.415e-11	272	1	10:100148176	HAVANA	100175955	100206684	-	ENSG00000107521.14	protein_coding	KNOWN	HPS1	3896	26833	3896
X62249	N6-methyllysine	rs10786419	10	100180940	t	c	0.6699	0.016	0.6516	0.6838	0.5894	0.03	3.742e-86	++	291	1.02495	0.3484	-0.5424	0.04558	4.834e-23	310	0.98422	0.3162	-0.6252	0.03976	1.361e-31	272	0.9917	10:100148176	HAVANA	100175955	100206684	-	ENSG00000107521.14	protein_coding	KNOWN	HPS1	4985	25744	4985
X62249	N6-methyllysine	rs17109834	10	100181847	t	c	0.8989	0.0055	0.8935	0.9044	0.487	0.0583	6.58e-17	++	291	1.02495	0.1065	-0.3686	0.0822	1.505e-05	310	0.99141	0.09559	-0.6067	0.08267	2.268e-11	272	0.99917	10:100148176	HAVANA	100175955	100206684	-	ENSG00000107521.14	protein_coding	KNOWN	HPS1	5892	24837	5892
X62249	N6-methyllysine	rs2296435	10	100182285	t	c	0.7493	0.0162	0.7355	0.7684	0.4341	0.0434	1.636e-23	++	291	1.02495	0.2645	-0.3997	0.057	8.971e-11	310	0.98782	0.2316	-0.4818	0.0671	5.203e-11	272	0.99359	10:100148176	HAVANA	100175955	100206684	-	ENSG00000107521.14	protein_coding	KNOWN	HPS1	6330	24399	6330
X62249	N6-methyllysine	rs2296434	10	100183570	c	g	0.0877	0.0006	0.0871	0.0882	-0.5046	0.0612	1.744e-16	--	291	1.02495	0.0871	-0.3769	0.08832	3.606e-05	310	0.996367	0.08824	-0.6228	0.085	2.415e-11	272	0.99249	10:100148176	ENSEMBL	100191049	100191117	-	ENSG00000264610.1	miRNA	KNOWN	MIR4685	7479	7547	7479
X62249	N6-methyllysine	rs2296433	10	100184062	a	c	0.2487	0.0147	0.2316	0.2613	-0.4413	0.0437	6.237e-24	--	291	1.02495	0.2613	-0.4113	0.05768	4.763e-11	310	0.984743	0.2316	-0.4818	0.0671	5.203e-11	272	0.98833	10:100148176	ENSEMBL	100191049	100191117	-	ENSG00000264610.1	miRNA	KNOWN	MIR4685	6987	7055	6987
X62249	N6-methyllysine	rs2296432	10	100184063	c	g	0.7513	0.0147	0.7387	0.7684	0.4413	0.0437	6.237e-24	++	291	1.02495	0.2613	-0.4113	0.05768	4.763e-11	310	0.984653	0.2316	-0.4818	0.0671	5.203e-11	272	0.98772	10:100148176	ENSEMBL	100191049	100191117	-	ENSG00000264610.1	miRNA	KNOWN	MIR4685	6986	7054	6986
X62249	N6-methyllysine	rs7073190	10	100185210	t	c	0.9006	0.0038	0.8968	0.9044	0.4986	0.0583	1.239e-17	++	291	1.02495	0.1032	-0.3915	0.08229	4.783e-06	310	0.98898	0.09559	-0.6067	0.08267	2.268e-11	272	0.98592	10:100148176	ENSEMBL	100191049	100191117	-	ENSG00000264610.1	miRNA	KNOWN	MIR4685	5839	5907	5839
X62249	N6-methyllysine	rs41317034	10	100185250	t	c	0.0877	0.0006	0.0871	0.0882	-0.5046	0.0612	1.744e-16	--	291	1.02495	0.0871	-0.3769	0.08832	3.606e-05	310	0.994183	0.08824	-0.6228	0.085	2.415e-11	272	0.98878	10:100148176	ENSEMBL	100191049	100191117	-	ENSG00000264610.1	miRNA	KNOWN	MIR4685	5799	5867	5799
X62249	N6-methyllysine	rs7921146	10	100186601	a	g	0.2615	0.0189	0.239	0.2774	-0.4581	0.0427	6.839e-27	--	291	1.02495	0.2774	-0.4358	0.05572	1.11e-12	310	0.983527	0.239	-0.4898	0.06635	1.809e-11	272	0.99193	10:100148176	ENSEMBL	100191049	100191117	-	ENSG00000264610.1	miRNA	KNOWN	MIR4685	4448	4516	4448
X62249	N6-methyllysine	rs10883094	10	100188106	a	g	0.2585	0.0141	0.2426	0.271	-0.4115	0.0447	3.115e-20	--	291	1.02495	0.271	-0.3851	0.05966	1.617e-09	310	0.98516	0.2426	-0.4452	0.06735	9.567e-10	272	0.99936	10:100148176	ENSEMBL	100191049	100191117	-	ENSG00000264610.1	miRNA	KNOWN	MIR4685	2943	3011	2943
X62249	N6-methyllysine	rs12242431	10	100189076	c	g	0.1048	0.0017	0.1032	0.1066	-0.4192	0.058	4.937e-13	--	291	1.02495	0.1032	-0.3463	0.08019	2.943e-05	310	0.99268	0.1066	-0.4991	0.08399	2.537e-08	272	0.98622	10:100148176	ENSEMBL	100191049	100191117	-	ENSG00000264610.1	miRNA	KNOWN	MIR4685	1973	2041	1973
X62249	N6-methyllysine	rs1061134	10	100189252	a	g	0.0988	0.0081	0.0903	0.1066	-0.3982	0.059	1.447e-11	--	291	1.02495	0.09032	-0.3248	0.08494	0.0001964	310	0.99994	0.1066	-0.4664	0.08191	8.164e-08	272	0.99753	10:100148176	ENSEMBL	100191049	100191117	-	ENSG00000264610.1	miRNA	KNOWN	MIR4685	1797	1865	1797
X62249	N6-methyllysine	rs11539873	10	100195130	a	g	0.0612	0.0091	0.0516	0.0698	-0.5013	0.0763	5.053e-11	--	291	1.02495	0.05161	-0.4457	0.1106	9.097e-05	310	0.975447	0.06985	-0.5517	0.1054	6.609e-07	272	0.96082	10:100148176	ENSEMBL	100191049	100191117	-	ENSG00000264610.1	miRNA	KNOWN	MIR4685	4081	4013	4013
X15765	ethylmalonate	rs71454652	12	121042254	a	c	0.8203	0.0261	0.7968	0.8493	-0.1178	0.015	3.71e-15	--	291	1.01737	0.2032	0.1062	0.02015	4.983e-07	310	0.957703	0.1507	0.1321	0.02239	3.083e-08	272	0.96538	12:121152667	HAVANA	121031818	121032351	-	ENSG00000242137.1	pseudogene	KNOWN	RPL11P5	10436	9903	9903
X15765	ethylmalonate	rs35089701	12	121043434	t	c	0.8191	0.0278	0.7935	0.8493	-0.1119	0.0148	4.69e-14	--	291	1.01737	0.2065	0.1022	0.02016	1.25e-06	310	0.958433	0.1507	0.1234	0.02193	1.115e-07	272	0.96483	12:121152667	HAVANA	121031818	121032351	-	ENSG00000242137.1	pseudogene	KNOWN	RPL11P5	11616	11083	11083
X15765	ethylmalonate	rs34004037	12	121044758	a	g	0.7826	0.0185	0.7645	0.8015	-0.1069	0.0138	8.718e-15	--	291	1.01737	0.2355	0.105	0.01926	2.181e-07	310	0.952713	0.1985	0.1089	0.01973	1.85e-07	272	0.99747	12:121152667	HAVANA	121031818	121032351	-	ENSG00000242137.1	pseudogene	KNOWN	RPL11P5	12940	12407	12407
X15765	ethylmalonate	rs34737694	12	121045054	t	c	0.1975	0.006	0.1912	0.2032	0.12	0.0139	4.776e-18	++	291	1.01737	0.2032	0.1212	0.01918	3.232e-09	310	0.96063	0.1912	0.1187	0.02005	2.797e-08	272	0.98761	12:121152667	HAVANA	121031818	121032351	-	ENSG00000242137.1	pseudogene	KNOWN	RPL11P5	13236	12703	12703
X15765	ethylmalonate	rs34352824	12	121045134	t	c	0.8025	0.006	0.7968	0.8088	-0.12	0.0139	4.776e-18	--	291	1.01737	0.2032	0.1212	0.01918	3.232e-09	310	0.960987	0.1912	0.1187	0.02005	2.797e-08	272	0.98754	12:121152667	HAVANA	121031818	121032351	-	ENSG00000242137.1	pseudogene	KNOWN	RPL11P5	13316	12783	12783
X15765	ethylmalonate	rs36079400	12	121045486	t	c	0.8025	0.006	0.7968	0.8088	-0.12	0.0139	4.776e-18	--	291	1.01737	0.2032	0.1212	0.01918	3.232e-09	310	0.96138	0.1912	0.1187	0.02005	2.797e-08	272	0.98591	12:121152667	HAVANA	121031818	121032351	-	ENSG00000242137.1	pseudogene	KNOWN	RPL11P5	13668	13135	13135
X15765	ethylmalonate	rs12825999	12	121045926	t	c	0.8025	0.006	0.7968	0.8088	-0.12	0.0139	4.776e-18	--	291	1.01737	0.2032	0.1212	0.01918	3.232e-09	310	0.960997	0.1912	0.1187	0.02005	2.797e-08	272	0.98456	12:121152667	HAVANA	121031818	121032351	-	ENSG00000242137.1	pseudogene	KNOWN	RPL11P5	14108	13575	13575
X15765	ethylmalonate	rs34228865	12	121046263	a	g	0.1975	0.006	0.1912	0.2032	0.12	0.0139	4.776e-18	++	291	1.01737	0.2032	0.1212	0.01918	3.232e-09	310	0.961643	0.1912	0.1187	0.02005	2.797e-08	272	0.98288	12:121152667	HAVANA	121031818	121032351	-	ENSG00000242137.1	pseudogene	KNOWN	RPL11P5	14445	13912	13912
X15765	ethylmalonate	rs34128480	12	121046454	a	g	0.8025	0.006	0.7968	0.8088	-0.12	0.0139	4.776e-18	--	291	1.01737	0.2032	0.1212	0.01918	3.232e-09	310	0.96217	0.1912	0.1187	0.02005	2.797e-08	272	0.98182	12:121152667	HAVANA	121031818	121032351	-	ENSG00000242137.1	pseudogene	KNOWN	RPL11P5	14636	14103	14103
X15765	ethylmalonate	rs71454654	12	121053251	a	g	0.8009	0.0041	0.7968	0.8051	-0.1256	0.0136	3.229e-20	--	291	1.01737	0.2032	0.1212	0.01918	3.232e-09	310	0.97029	0.1949	0.1301	0.01939	5.786e-10	272	0.9777	12:121152667	HAVANA	121067908	121079394	-	ENSG00000256008.1	antisense	NOVEL	RP11-728G15.1	14657	26143	14657
X15765	ethylmalonate	rs6490297	12	121055159	t	c	0.7322	0.0031	0.729	0.7353	-0.0944	0.0123	1.341e-14	--	291	1.01737	0.271	0.08013	0.01747	9.848e-06	310	0.969153	0.2647	0.1083	0.01721	4.638e-09	272	0.94737	12:121152667	HAVANA	121067908	121079394	-	ENSG00000256008.1	antisense	NOVEL	RP11-728G15.1	12749	24235	12749
X15765	ethylmalonate	rs35328603	12	121055838	a	c	0.8027	0.006	0.7968	0.8088	-0.1264	0.0136	1.833e-20	--	291	1.01737	0.2032	0.1212	0.01918	3.232e-09	310	0.974003	0.1912	0.1317	0.01938	3.726e-10	272	0.9813	12:121152667	HAVANA	121067908	121079394	-	ENSG00000256008.1	antisense	NOVEL	RP11-728G15.1	12070	23556	12070
X15765	ethylmalonate	rs10849770	12	121055923	a	g	0.509	0.0143	0.4968	0.5257	-0.0786	0.0112	1.99e-12	--	291	1.01737	0.4968	-0.1027	0.01469	1.006e-10	310	0.980007	0.4743	0.04555	0.01723	0.009228	272	0.97337	12:121152667	HAVANA	121067908	121079394	-	ENSG00000256008.1	antisense	NOVEL	RP11-728G15.1	11985	23471	11985
X15765	ethylmalonate	rs1946105	12	121057289	t	g	0.1617	0.0171	0.1419	0.1765	0.1179	0.0152	7.481e-15	++	291	1.01737	0.1419	0.1072	0.0232	8.619e-06	310	0.97595	0.1765	0.1258	0.02002	4.925e-09	272	0.98508	12:121152667	HAVANA	121067908	121079394	-	ENSG00000256008.1	antisense	NOVEL	RP11-728G15.1	10619	22105	10619
X15765	ethylmalonate	rs35434621	12	121058865	a	g	0.163	0.0155	0.1452	0.1765	0.117	0.0151	1.005e-14	++	291	1.01737	0.1452	0.1053	0.02306	1.068e-05	310	0.9796	0.1765	0.1258	0.02002	4.925e-09	272	0.99014	12:121152667	HAVANA	121067908	121079394	-	ENSG00000256008.1	antisense	NOVEL	RP11-728G15.1	9043	20529	9043
X15765	ethylmalonate	rs9804812	12	121059763	a	g	0.5433	0.0388	0.5097	0.5882	-0.0797	0.0112	1.18e-12	--	291	1.01737	0.4903	0.09589	0.01482	1.514e-09	310	0.98592	0.4118	0.05798	0.01713	0.0009451	272	0.99114	12:121152667	HAVANA	121067908	121079394	-	ENSG00000256008.1	antisense	NOVEL	RP11-728G15.1	8145	19631	8145
X15765	ethylmalonate	rs10774563	12	121060780	a	g	0.5526	0.0378	0.5194	0.5956	-0.0772	0.0114	1.179e-11	--	291	1.01737	0.4806	0.09281	0.01514	8.311e-09	310	0.992327	0.4044	0.05689	0.01725	0.00126	272	0.99995	12:121152667	HAVANA	121067908	121079394	-	ENSG00000256008.1	antisense	NOVEL	RP11-728G15.1	7128	18614	7128
X15765	ethylmalonate	rs4767920	12	121065277	a	g	0.8257	0.0231	0.8051	0.8516	-0.1047	0.0146	6.438e-13	--	291	1.01737	0.1484	0.0909	0.02187	5.573e-05	310	0.984973	0.1949	0.1156	0.0195	2.693e-08	272	0.99668	12:121152667	HAVANA	121067908	121079394	-	ENSG00000256008.1	antisense	NOVEL	RP11-728G15.1	2631	14117	2631
X15765	ethylmalonate	rs10744753	12	121066038	t	g	0.8252	0.023	0.8051	0.8516	-0.1097	0.0147	7.954e-14	--	291	1.01737	0.1484	0.102	0.02232	1.045e-05	310	0.98507	0.1949	0.1156	0.0195	2.693e-08	272	0.99701	12:121152667	HAVANA	121067908	121079394	-	ENSG00000256008.1	antisense	NOVEL	RP11-728G15.1	1870	13356	1870
X15765	ethylmalonate	rs12317100	12	121073786	t	g	0.8252	0.023	0.8051	0.8516	-0.1097	0.0147	7.954e-14	--	291	1.01737	0.1484	0.102	0.02232	1.045e-05	310	0.98959	0.1949	0.1156	0.0195	2.693e-08	272	0.99749	12:121152667	HAVANA	121078355	121105127	+	ENSG00000157782.5	protein_coding	KNOWN	CABP1	4569	31341	4569
X15765	ethylmalonate	rs12315917	12	121077177	t	c	0.1748	0.023	0.1484	0.1949	0.1097	0.0147	7.954e-14	++	291	1.01737	0.1484	0.102	0.02232	1.045e-05	310	0.994747	0.1949	0.1156	0.0195	2.693e-08	272	0.9982	12:121152667	HAVANA	121078355	121105127	+	ENSG00000157782.5	protein_coding	KNOWN	CABP1	1178	27950	1178
X15765	ethylmalonate	rs80097744	12	121079806	t	c	0.1748	0.023	0.1484	0.1949	0.1097	0.0147	7.954e-14	++	291	1.01737	0.1484	0.102	0.02232	1.045e-05	310	0.991953	0.1949	0.1156	0.0195	2.693e-08	272	0.99375	12:121152667	HAVANA	121067908	121079394	-	ENSG00000256008.1	antisense	NOVEL	RP11-728G15.1	11898	412	412
X15765	ethylmalonate	rs10849775	12	121084602	t	c	0.1936	0.031	0.1581	0.2206	0.0935	0.0143	6.946e-11	++	291	1.01737	0.1581	0.09421	0.02181	2.937e-05	310	0.99883	0.2206	0.09294	0.01902	3.05e-06	272	0.99799	12:121152667	HAVANA	121067908	121079394	-	ENSG00000256008.1	antisense	NOVEL	RP11-728G15.1	16694	5208	5208
X15765	ethylmalonate	rs7965013	12	121084837	a	g	0.1768	0.0248	0.1484	0.1985	0.1089	0.0147	1.19e-13	++	291	1.01737	0.1484	0.102	0.02232	1.045e-05	310	0.998967	0.1985	0.1141	0.01948	3.816e-08	272	0.99785	12:121152667	HAVANA	121067908	121079394	-	ENSG00000256008.1	antisense	NOVEL	RP11-728G15.1	16929	5443	5443
X15765	ethylmalonate	rs11065183	12	121085615	c	g	0.8064	0.031	0.7794	0.8419	-0.0935	0.0143	6.946e-11	--	291	1.01737	0.1581	0.09421	0.02181	2.937e-05	310	0.999717	0.2206	0.09294	0.01902	3.05e-06	272	0.99822	12:121152667	HAVANA	121067908	121079394	-	ENSG00000256008.1	antisense	NOVEL	RP11-728G15.1	17707	6221	6221
X15765	ethylmalonate	rs10774564	12	121085940	a	g	0.1936	0.031	0.1581	0.2206	0.0935	0.0143	6.946e-11	++	291	1.01737	0.1581	0.09421	0.02181	2.937e-05	310	0.999973	0.2206	0.09294	0.01902	3.05e-06	272	0.99831	12:121152667	HAVANA	121067908	121079394	-	ENSG00000256008.1	antisense	NOVEL	RP11-728G15.1	18032	6546	6546
X15765	ethylmalonate	rs35819033	12	121089244	t	c	0.1497	0.018	0.129	0.1654	0.1219	0.0157	7.496e-15	++	291	1.01737	0.129	0.1096	0.02389	9.838e-06	310	0.991657	0.1654	0.1313	0.02079	4.107e-09	272	0.9978	12:121152667	HAVANA	121067908	121079394	-	ENSG00000256008.1	antisense	NOVEL	RP11-728G15.1	21336	9850	9850
X15765	ethylmalonate	rs74706754	12	121095192	a	g	0.1518	0.0199	0.129	0.1691	0.12	0.0157	2.201e-14	++	291	1.01737	0.129	0.1096	0.02389	9.838e-06	310	0.99157	0.1691	0.1279	0.02085	1.009e-08	272	0.99447	12:121152667	HAVANA	121078355	121105127	+	ENSG00000157782.5	protein_coding	KNOWN	CABP1	16837	9935	9935
X15765	ethylmalonate	rs7975067	12	121099454	a	g	0.4339	0.006	0.4265	0.4387	0.0818	0.0106	1.217e-14	++	291	1.01737	0.4387	0.09822	0.01359	2.851e-11	310	0.97025	0.4265	0.05624	0.01695	0.001181	272	0.96521	12:121152667	HAVANA	121078355	121105127	+	ENSG00000157782.5	protein_coding	KNOWN	CABP1	21099	5673	5673
X15765	ethylmalonate	rs10774566	12	121101152	a	g	0.5373	0.0024	0.5355	0.5404	-0.077	0.0105	2.991e-13	--	291	1.01737	0.4645	0.09457	0.0133	5.34e-11	310	0.989787	0.4596	0.04707	0.01732	0.00749	272	0.99074	12:121152667	HAVANA	121078355	121105127	+	ENSG00000157782.5	protein_coding	KNOWN	CABP1	22797	3975	3975
X15765	ethylmalonate	rs111524607	12	121103023	t	c	0.3218	0.0082	0.3125	0.329	0.1233	0.0104	1.134e-32	++	291	1.01737	0.329	0.1396	0.01378	1.899e-18	310	0.991397	0.3125	0.1022	0.01572	1.633e-09	272	0.98908	12:121152667	HAVANA	121078355	121105127	+	ENSG00000157782.5	protein_coding	KNOWN	CABP1	24668	2104	2104
X15765	ethylmalonate	rs71454656	12	121103177	t	c	0.165	0.0222	0.1387	0.1838	0.1103	0.0147	7.166e-14	++	291	1.01737	0.1387	0.11	0.0228	3.593e-06	310	0.973887	0.1838	0.1105	0.01931	7.098e-08	272	0.99231	12:121152667	HAVANA	121078355	121105127	+	ENSG00000157782.5	protein_coding	KNOWN	CABP1	24822	1950	1950
X15765	ethylmalonate	rs35445411	12	121103692	a	g	0.1546	0.0216	0.129	0.1728	0.1074	0.0154	3.504e-12	++	291	1.01737	0.129	0.1035	0.02394	2.917e-05	310	0.988133	0.1728	0.1101	0.02019	2.493e-07	272	0.99737	12:121152667	HAVANA	121078355	121105127	+	ENSG00000157782.5	protein_coding	KNOWN	CABP1	25337	1435	1435
X15765	ethylmalonate	rs79715801	12	121104167	t	c	0.1546	0.0216	0.129	0.1728	0.1074	0.0154	3.504e-12	++	291	1.01737	0.129	0.1035	0.02394	2.917e-05	310	0.98809	0.1728	0.1101	0.02019	2.493e-07	272	0.99723	12:121152667	HAVANA	121078355	121105127	+	ENSG00000157782.5	protein_coding	KNOWN	CABP1	25812	960	960
X15765	ethylmalonate	rs6490300	12	121105555	t	g	0.4422	0.0038	0.4375	0.4452	0.0802	0.0106	2.841e-14	++	291	1.01737	0.4452	0.09657	0.01357	5.21e-11	310	0.993057	0.4375	0.05529	0.01678	0.001274	272	0.99025	12:121152667	HAVANA	121078355	121105127	+	ENSG00000157782.5	protein_coding	KNOWN	CABP1	27200	428	428
X15765	ethylmalonate	rs113715693	12	121105987	t	c	0.1675	0.0325	0.1213	0.1903	0.1144	0.0155	1.735e-13	++	291	1.01737	0.1903	0.1288	0.01898	2.939e-10	310	0.987993	0.1213	0.08533	0.02703	0.001992	272	0.98347	12:121152667	HAVANA	121078355	121105127	+	ENSG00000157782.5	protein_coding	KNOWN	CABP1	27632	860	860
X15765	ethylmalonate	rs60858026	12	121107543	t	g	0.8325	0.0325	0.8097	0.8787	-0.1144	0.0155	1.735e-13	--	291	1.01737	0.1903	0.1288	0.01898	2.939e-10	310	0.98935	0.1213	0.08533	0.02703	0.001992	272	0.98201	12:121152667	HAVANA	121078355	121105127	+	ENSG00000157782.5	protein_coding	KNOWN	CABP1	29188	2416	2416
X15765	ethylmalonate	rs11065200	12	121109832	t	c	0.6011	0.0134	0.5903	0.6176	-0.0961	0.0105	4.544e-20	--	291	1.01737	0.4097	0.1103	0.01349	1.519e-13	310	0.99605	0.3824	0.07459	0.01664	1.62e-05	272	0.98962	12:121152667	HAVANA	121078355	121105127	+	ENSG00000157782.5	protein_coding	KNOWN	CABP1	31477	4705	4705
X15765	ethylmalonate	rs10849776	12	121110235	a	g	0.3989	0.0134	0.3824	0.4097	0.0961	0.0105	4.544e-20	++	291	1.01737	0.4097	0.1103	0.01349	1.519e-13	310	0.996873	0.3824	0.07459	0.01664	1.62e-05	272	0.98996	12:121152667	HAVANA	121078355	121105127	+	ENSG00000157782.5	protein_coding	KNOWN	CABP1	31880	5108	5108
X15765	ethylmalonate	rs34067374	12	121111214	t	c	0.1568	0.0234	0.129	0.1765	0.1067	0.0154	4.358e-12	++	291	1.01737	0.129	0.1035	0.02394	2.917e-05	310	0.991497	0.1765	0.1089	0.02012	2.979e-07	272	0.99566	12:121152667	HAVANA	121078355	121105127	+	ENSG00000157782.5	protein_coding	KNOWN	CABP1	32859	6087	6087
X15765	ethylmalonate	rs11065202	12	121112429	t	c	0.5603	0.0012	0.5588	0.5613	-0.0809	0.0105	1.505e-14	--	291	1.01737	0.4387	0.1005	0.01353	9.833e-12	310	0.99934	0.4412	0.05087	0.01674	0.002887	272	0.98909	12:121152667	HAVANA	121078355	121105127	+	ENSG00000157782.5	protein_coding	KNOWN	CABP1	34074	7302	7302
X15765	ethylmalonate	rs71444526	12	121112700	t	c	0.1568	0.0234	0.129	0.1765	0.1067	0.0154	4.358e-12	++	291	1.01737	0.129	0.1035	0.02394	2.917e-05	310	0.992797	0.1765	0.1089	0.02012	2.979e-07	272	0.99549	12:121152667	HAVANA	121078355	121105127	+	ENSG00000157782.5	protein_coding	KNOWN	CABP1	34345	7573	7573
X15765	ethylmalonate	rs112351333	12	121112969	t	c	0.1669	0.034	0.1176	0.1903	0.1119	0.0156	7.845e-13	++	291	1.01737	0.1903	0.1288	0.01898	2.939e-10	310	0.994043	0.1176	0.07645	0.02751	0.006277	272	0.98387	12:121152667	HAVANA	121078355	121105127	+	ENSG00000157782.5	protein_coding	KNOWN	CABP1	34614	7842	7842
X15765	ethylmalonate	rs12311479	12	121114976	t	c	0.1644	0.0326	0.1176	0.1871	0.1109	0.0157	1.709e-12	++	291	1.01737	0.1871	0.1276	0.01915	5.578e-10	310	0.993767	0.1176	0.07645	0.02751	0.006277	272	0.9854	12:121152667	HAVANA	121124672	121139667	+	ENSG00000110917.3	protein_coding	KNOWN	MLEC	9696	24691	9696
X15765	ethylmalonate	rs35014778	12	121117527	t	c	0.1661	0.0305	0.129	0.1912	0.1085	0.0151	7.479e-13	++	291	1.01737	0.129	0.1032	0.02381	2.784e-05	310	0.992697	0.1912	0.1121	0.0196	7.207e-08	272	0.99551	12:121152667	HAVANA	121124672	121139667	+	ENSG00000110917.3	protein_coding	KNOWN	MLEC	7145	22140	7145
X15765	ethylmalonate	rs71454659	12	121118104	a	g	0.1661	0.0305	0.129	0.1912	0.1085	0.0151	7.479e-13	++	291	1.01737	0.129	0.1032	0.02381	2.784e-05	310	0.992703	0.1912	0.1121	0.0196	7.207e-08	272	0.99579	12:121152667	HAVANA	121124672	121139667	+	ENSG00000110917.3	protein_coding	KNOWN	MLEC	6568	21563	6568
X15765	ethylmalonate	rs111409007	12	121119095	t	c	0.1661	0.0305	0.129	0.1912	0.1085	0.0151	7.479e-13	++	291	1.01737	0.129	0.1032	0.02381	2.784e-05	310	0.992723	0.1912	0.1121	0.0196	7.207e-08	272	0.99586	12:121152667	HAVANA	121124672	121139667	+	ENSG00000110917.3	protein_coding	KNOWN	MLEC	5577	20572	5577
X15765	ethylmalonate	rs76215734	12	121122474	a	g	0.8363	0.0328	0.8129	0.8824	-0.1116	0.016	2.822e-12	--	291	1.01737	0.1871	0.1294	0.01961	7.741e-10	310	0.994623	0.1176	0.07645	0.02751	0.006277	272	0.99262	12:121152667	HAVANA	121124672	121139667	+	ENSG00000110917.3	protein_coding	KNOWN	MLEC	2198	17193	2198
X15765	ethylmalonate	rs57830821	12	121122676	t	c	0.1637	0.0328	0.1176	0.1871	0.1116	0.016	2.822e-12	++	291	1.01737	0.1871	0.1294	0.01961	7.741e-10	310	0.994643	0.1176	0.07645	0.02751	0.006277	272	0.99293	12:121152667	HAVANA	121124672	121139667	+	ENSG00000110917.3	protein_coding	KNOWN	MLEC	1996	16991	1996
X15765	ethylmalonate	rs2138249	12	121124142	a	c	0.6127	0.0221	0.5968	0.6434	-0.101	0.0106	1.907e-21	--	291	1.01737	0.4032	0.1086	0.01309	7.576e-14	310	0.998947	0.3566	0.08629	0.01815	5.287e-06	272	0.99771	12:121152667	HAVANA	121124672	121139667	+	ENSG00000110917.3	protein_coding	KNOWN	MLEC	530	15525	530
X15765	ethylmalonate	rs3829290	12	121126438	t	c	0.54	0.0025	0.5368	0.5419	-0.0747	0.0106	2.01e-12	--	291	1.01737	0.4581	0.09427	0.01348	9.84e-11	310	0.999207	0.4632	0.04269	0.01727	0.01478	272	0.99851	12:121152667	HAVANA	121124672	121139667	+	ENSG00000110917.3	protein_coding	KNOWN	MLEC	1766	13229	1766
X15765	ethylmalonate	rs10431384	12	121127347	a	g	0.6487	0.0298	0.6258	0.6875	-0.1068	0.0105	3.178e-24	--	291	1.01737	0.3742	0.1158	0.01326	6.569e-15	310	1	0.3125	0.09152	0.01727	4.968e-07	272	0.99988	12:121152667	HAVANA	121124672	121139667	+	ENSG00000110917.3	protein_coding	KNOWN	MLEC	2675	12320	2675
X15765	ethylmalonate	rs2005455	12	121128699	a	g	0.575	0.0049	0.571	0.5809	-0.0781	0.0105	1.036e-13	--	291	1.01737	0.429	0.0993	0.01367	2.339e-11	310	0.99988	0.4191	0.04758	0.01643	0.00445	272	0.99915	12:121152667	HAVANA	121124672	121139667	+	ENSG00000110917.3	protein_coding	KNOWN	MLEC	4027	10968	4027
X15765	ethylmalonate	rs10431385	12	121128882	t	c	0.575	0.0049	0.571	0.5809	-0.0781	0.0105	1.036e-13	--	291	1.01737	0.429	0.0993	0.01367	2.339e-11	310	0.999873	0.4191	0.04758	0.01643	0.00445	272	0.99922	12:121152667	HAVANA	121124672	121139667	+	ENSG00000110917.3	protein_coding	KNOWN	MLEC	4210	10785	4210
X15765	ethylmalonate	rs10431386	12	121128926	t	c	0.3513	0.0298	0.3125	0.3742	0.1068	0.0105	3.178e-24	++	291	1.01737	0.3742	0.1158	0.01326	6.569e-15	310	0.99992	0.3125	0.09152	0.01727	4.968e-07	272	0.9995	12:121152667	HAVANA	121124672	121139667	+	ENSG00000110917.3	protein_coding	KNOWN	MLEC	4254	10741	4254
X15765	ethylmalonate	rs7306541	12	121130046	a	g	0.7278	0.0251	0.7065	0.7574	-0.1489	0.0104	1.593e-46	--	291	1.01737	0.2935	0.1528	0.01363	3.015e-21	310	0.999783	0.2426	0.1435	0.01608	4.232e-15	272	0.99893	12:121152667	HAVANA	121124672	121139667	+	ENSG00000110917.3	protein_coding	KNOWN	MLEC	5374	9621	5374
X15765	ethylmalonate	rs75867074	12	121131051	c	g	0.9212	0.0067	0.9154	0.929	-0.141	0.0208	1.164e-11	--	291	1.01737	0.07097	0.1381	0.03179	2.658e-05	310	0.952477	0.08456	0.1432	0.02747	7.342e-07	272	0.93726	12:121152667	HAVANA	121124672	121139667	+	ENSG00000110917.3	protein_coding	KNOWN	MLEC	6379	8616	6379
X15765	ethylmalonate	rs2393749	12	121131891	t	c	0.3786	0.0294	0.3382	0.4	0.0983	0.0105	1.095e-20	++	291	1.01737	0.4	0.1086	0.01305	6.77e-14	310	0.999623	0.3382	0.07906	0.0179	2.13e-05	272	0.99911	12:121152667	HAVANA	121124672	121139667	+	ENSG00000110917.3	protein_coding	KNOWN	MLEC	7219	7776	7219
X15765	ethylmalonate	rs7964786	12	121132100	t	c	0.3786	0.0294	0.3382	0.4	0.0983	0.0105	1.095e-20	++	291	1.01737	0.4	0.1086	0.01305	6.77e-14	310	0.99964	0.3382	0.07906	0.0179	2.13e-05	272	0.99904	12:121152667	HAVANA	121124672	121139667	+	ENSG00000110917.3	protein_coding	KNOWN	MLEC	7428	7567	7428
X15765	ethylmalonate	rs7976497	12	121135467	t	c	0.54	0.0025	0.5368	0.5419	-0.0747	0.0106	2.01e-12	--	291	1.01737	0.4581	0.09427	0.01348	9.84e-11	310	1	0.4632	0.04269	0.01727	0.01478	272	0.99993	12:121152667	HAVANA	121124672	121139667	+	ENSG00000110917.3	protein_coding	KNOWN	MLEC	10795	4200	4200
X15765	ethylmalonate	rs35525135	12	121140064	t	c	0.7278	0.0251	0.7065	0.7574	-0.1489	0.0104	1.593e-46	--	291	1.01737	0.2935	0.1528	0.01363	3.015e-21	310	0.999793	0.2426	0.1435	0.01608	4.232e-15	272	0.9987	12:121152667	HAVANA	121124672	121139667	+	ENSG00000110917.3	protein_coding	KNOWN	MLEC	15392	397	397
X15765	ethylmalonate	rs2393778	12	121140319	t	g	0.2855	0.0208	0.261	0.3032	0.1358	0.0104	8.833e-39	++	291	1.01737	0.3032	0.1458	0.01369	8.444e-20	310	0.999813	0.261	0.122	0.01609	6.277e-12	272	0.9987	12:121152667	HAVANA	121124672	121139667	+	ENSG00000110917.3	protein_coding	KNOWN	MLEC	15647	652	652
X15765	ethylmalonate	rs35599677	12	121141458	a	g	0.271	0.0268	0.239	0.2935	0.1513	0.0104	1.493e-47	++	291	1.01737	0.2935	0.1528	0.01363	3.015e-21	310	0.9992	0.239	0.1491	0.01625	1.039e-15	272	0.99713	12:121152667	HAVANA	121124672	121139667	+	ENSG00000110917.3	protein_coding	KNOWN	MLEC	16786	1791	1791
X15765	ethylmalonate	rs71454661	12	121144716	a	c	0.7303	0.0286	0.7065	0.7647	-0.1509	0.0105	5.13e-47	--	291	1.01737	0.2935	0.1528	0.01363	3.015e-21	310	0.999787	0.2353	0.1481	0.01638	2.235e-15	272	0.99729	12:121152667	HAVANA	121148238	121161443	+	ENSG00000175970.7	protein_coding	KNOWN	UNC119B	3522	16727	3522
X15765	ethylmalonate	rs998727	12	121149064	t	g	0.5715	0.0047	0.5677	0.5772	-0.0809	0.0106	2.075e-14	--	291	1.01737	0.4323	0.09957	0.01372	2.444e-11	310	0.998687	0.4228	0.05353	0.01664	0.001642	272	0.99783	12:121152667	HAVANA	121148238	121161443	+	ENSG00000175970.7	protein_coding	KNOWN	UNC119B	826	12379	826
X15765	ethylmalonate	rs17847	12	121149475	a	g	0.5427	0.0011	0.5419	0.5441	-0.0742	0.0106	3.023e-12	--	291	1.01737	0.4581	0.09427	0.01348	9.84e-11	310	0.999143	0.4559	0.04111	0.01732	0.01912	272	0.99712	12:121152667	HAVANA	121148238	121161443	+	ENSG00000175970.7	protein_coding	KNOWN	UNC119B	1237	11968	1237
X15765	ethylmalonate	rs695948	12	121149596	a	g	0.5597	0.0021	0.5581	0.5625	-0.0805	0.0106	4.088e-14	--	291	1.01737	0.4419	0.0996	0.01342	9.978e-12	310	0.999727	0.4375	0.04799	0.0175	0.006992	272	0.99999	12:121152667	HAVANA	121148238	121161443	+	ENSG00000175970.7	protein_coding	KNOWN	UNC119B	1358	11847	1358
X15765	ethylmalonate	rs695949	12	121149736	a	g	0.5468	0.0021	0.5441	0.5484	-0.0766	0.0106	5.246e-13	--	291	1.01737	0.4516	0.09805	0.01344	1.969e-11	310	0.998897	0.4559	0.04111	0.01732	0.01912	272	1	12:121152667	HAVANA	121148238	121161443	+	ENSG00000175970.7	protein_coding	KNOWN	UNC119B	1498	11707	1498
X15765	ethylmalonate	rs12828810	12	121152017	t	g	0.7303	0.0286	0.7065	0.7647	-0.1509	0.0105	5.13e-47	--	291	1.01737	0.2935	0.1528	0.01363	3.015e-21	310	0.9998	0.2353	0.1481	0.01638	2.235e-15	272	0.99973	12:121152667	HAVANA	121148238	121161443	+	ENSG00000175970.7	protein_coding	KNOWN	UNC119B	3779	9426	3779
X15765	ethylmalonate	rs548093	12	121152294	t	c	0.4403	0.0021	0.4375	0.4419	0.0805	0.0106	4.088e-14	++	291	1.01737	0.4419	0.0996	0.01342	9.978e-12	310	0.999737	0.4375	0.04799	0.0175	0.006992	272	0.99948	12:121152667	HAVANA	121148238	121161443	+	ENSG00000175970.7	protein_coding	KNOWN	UNC119B	4056	9149	4056
X15765	ethylmalonate	rs7313271	12	121152667	t	c	0.2679	0.0305	0.2316	0.2935	0.1519	0.0104	5.625e-48	++	291	1.01737	0.2935	0.1528	0.01363	3.015e-21	310	0.999807	0.2316	0.1507	0.01624	5.712e-16	272	0.99974	12:121152667	HAVANA	121148238	121161443	+	ENSG00000175970.7	protein_coding	KNOWN	UNC119B	4429	8776	4429
X15765	ethylmalonate	rs556001	12	121152967	a	g	0.5597	0.0021	0.5581	0.5625	-0.0805	0.0106	4.088e-14	--	291	1.01737	0.4419	0.0996	0.01342	9.978e-12	310	0.999563	0.4375	0.04799	0.0175	0.006992	272	0.99891	12:121152667	HAVANA	121148238	121161443	+	ENSG00000175970.7	protein_coding	KNOWN	UNC119B	4729	8476	4729
X15765	ethylmalonate	rs35771722	12	121154000	a	g	0.7303	0.0286	0.7065	0.7647	-0.1509	0.0105	5.13e-47	--	291	1.01737	0.2935	0.1528	0.01363	3.015e-21	310	0.999827	0.2353	0.1481	0.01638	2.235e-15	272	0.99975	12:121152667	HAVANA	121148238	121161443	+	ENSG00000175970.7	protein_coding	KNOWN	UNC119B	5762	7443	5762
X15765	ethylmalonate	rs34734847	12	121154221	t	c	0.5926	0.0146	0.5806	0.6103	-0.0825	0.0106	5.896e-15	--	291	1.01737	0.4194	0.1013	0.01367	1.057e-11	310	0.999713	0.3897	0.05453	0.01664	0.001353	272	0.99911	12:121152667	HAVANA	121148238	121161443	+	ENSG00000175970.7	protein_coding	KNOWN	UNC119B	5983	7222	5983
X15765	ethylmalonate	rs11065223	12	121155511	a	g	0.5441	0.0029	0.5419	0.5478	-0.0751	0.0107	1.783e-12	--	291	1.01737	0.4581	0.09427	0.01348	9.84e-11	310	0.99984	0.4522	0.04325	0.01741	0.0143	272	0.99859	12:121152667	HAVANA	121148238	121161443	+	ENSG00000175970.7	protein_coding	KNOWN	UNC119B	7273	5932	5932
X15765	ethylmalonate	rs12829722	12	121155622	t	c	0.2679	0.0305	0.2316	0.2935	0.1519	0.0104	5.625e-48	++	291	1.01737	0.2935	0.1528	0.01363	3.015e-21	310	0.999807	0.2316	0.1507	0.01624	5.712e-16	272	0.99975	12:121152667	HAVANA	121148238	121161443	+	ENSG00000175970.7	protein_coding	KNOWN	UNC119B	7384	5821	5821
X15765	ethylmalonate	rs56273049	12	121156041	a	t	0.5926	0.0146	0.5806	0.6103	-0.0825	0.0106	5.896e-15	--	291	1.01737	0.4194	0.1013	0.01367	1.057e-11	310	0.999743	0.3897	0.05453	0.01664	0.001353	272	0.99885	12:121152667	HAVANA	121148238	121161443	+	ENSG00000175970.7	protein_coding	KNOWN	UNC119B	7803	5402	5402
X15765	ethylmalonate	rs35360964	12	121156290	t	c	0.5926	0.0146	0.5806	0.6103	-0.0825	0.0106	5.896e-15	--	291	1.01737	0.4194	0.1013	0.01367	1.057e-11	310	0.999757	0.3897	0.05453	0.01664	0.001353	272	0.99882	12:121152667	HAVANA	121148238	121161443	+	ENSG00000175970.7	protein_coding	KNOWN	UNC119B	8052	5153	5153
X15765	ethylmalonate	rs34030695	12	121156496	a	g	0.2679	0.0305	0.2316	0.2935	0.1519	0.0104	5.625e-48	++	291	1.01737	0.2935	0.1528	0.01363	3.015e-21	310	0.99988	0.2316	0.1507	0.01624	5.712e-16	272	0.99979	12:121152667	HAVANA	121148238	121161443	+	ENSG00000175970.7	protein_coding	KNOWN	UNC119B	8258	4947	4947
X15765	ethylmalonate	rs56179458	12	121157535	a	g	0.4074	0.0146	0.3897	0.4194	0.0825	0.0106	5.896e-15	++	291	1.01737	0.4194	0.1013	0.01367	1.057e-11	310	0.999653	0.3897	0.05453	0.01664	0.001353	272	0.99833	12:121152667	HAVANA	121148238	121161443	+	ENSG00000175970.7	protein_coding	KNOWN	UNC119B	9297	3908	3908
X15765	ethylmalonate	rs55730005	12	121157536	a	c	0.4074	0.0146	0.3897	0.4194	0.0825	0.0106	5.896e-15	++	291	1.01737	0.4194	0.1013	0.01367	1.057e-11	310	0.9998	0.3897	0.05453	0.01664	0.001353	272	0.9987	12:121152667	HAVANA	121148238	121161443	+	ENSG00000175970.7	protein_coding	KNOWN	UNC119B	9298	3907	3907
X15765	ethylmalonate	rs3752531	12	121157851	a	g	0.5926	0.0146	0.5806	0.6103	-0.0825	0.0106	5.896e-15	--	291	1.01737	0.4194	0.1013	0.01367	1.057e-11	310	0.999813	0.3897	0.05453	0.01664	0.001353	272	0.99867	12:121152667	HAVANA	121148238	121161443	+	ENSG00000175970.7	protein_coding	KNOWN	UNC119B	9613	3592	3592
X15765	ethylmalonate	rs696337	12	121159380	t	c	0.5441	0.0029	0.5419	0.5478	-0.0751	0.0107	1.783e-12	--	291	1.01737	0.4581	0.09427	0.01348	9.84e-11	310	0.999963	0.4522	0.04325	0.01741	0.0143	272	0.99786	12:121152667	HAVANA	121148238	121161443	+	ENSG00000175970.7	protein_coding	KNOWN	UNC119B	11142	2063	2063
X15765	ethylmalonate	rs2066938	12	121160615	a	g	0.7321	0.0305	0.7065	0.7684	-0.1519	0.0104	5.625e-48	--	291	1.01737	0.2935	0.1528	0.01363	3.015e-21	310	1	0.2316	0.1507	0.01624	5.712e-16	272	0.99999	12:121152667	HAVANA	121148238	121161443	+	ENSG00000175970.7	protein_coding	KNOWN	UNC119B	12377	828	828
X15765	ethylmalonate	rs658521	12	121162414	t	g	0.4559	0.0029	0.4522	0.4581	0.0751	0.0107	1.783e-12	++	291	1.01737	0.4581	0.09427	0.01348	9.84e-11	310	0.999933	0.4522	0.04325	0.01741	0.0143	272	0.99723	12:121152667	HAVANA	121148238	121161443	+	ENSG00000175970.7	protein_coding	KNOWN	UNC119B	14176	971	971
X15765	ethylmalonate	rs2239758	12	121162637	a	g	0.7303	0.0286	0.7065	0.7647	-0.1509	0.0105	5.13e-47	--	291	1.01737	0.2935	0.1528	0.01363	3.015e-21	310	0.999867	0.2353	0.1481	0.01638	2.235e-15	272	0.99972	12:121152667	HAVANA	121163538	121177811	+	ENSG00000122971.4	protein_coding	KNOWN	ACADS	901	15174	901
X15765	ethylmalonate	rs2948149	12	121162854	t	g	0.578	0.0084	0.571	0.5882	-0.0778	0.0105	1.514e-13	--	291	1.01737	0.429	0.0993	0.01367	2.339e-11	310	0.999807	0.4118	0.04636	0.01651	0.005785	272	0.99784	12:121152667	HAVANA	121163538	121177811	+	ENSG00000122971.4	protein_coding	KNOWN	ACADS	684	14957	684
X15765	ethylmalonate	rs3021338	12	121162989	a	g	0.591	0.0127	0.5806	0.6066	-0.0823	0.0106	8.141e-15	--	291	1.01737	0.4194	0.1013	0.01367	1.057e-11	310	0.999693	0.3934	0.05364	0.01676	0.001731	272	0.99795	12:121152667	HAVANA	121163538	121177811	+	ENSG00000122971.4	protein_coding	KNOWN	ACADS	549	14822	549
X15765	ethylmalonate	rs3021337	12	121163261	t	c	0.3369	0.0372	0.2868	0.3645	0.1153	0.0106	2.451e-27	++	291	1.01737	0.3645	0.1194	0.01326	1.398e-15	310	0.999777	0.2868	0.1079	0.01786	1.576e-08	272	0.99887	12:121152667	HAVANA	121163538	121177811	+	ENSG00000122971.4	protein_coding	KNOWN	ACADS	277	14550	277
X15765	ethylmalonate	rs2239760	12	121163518	a	c	0.4224	0.0119	0.4081	0.4323	0.0767	0.0105	2.671e-13	++	291	1.01737	0.4323	0.09701	0.01364	5.282e-11	310	0.999873	0.4081	0.04724	0.0164	0.00466	272	0.99685	12:121152667	HAVANA	121163538	121177811	+	ENSG00000122971.4	protein_coding	KNOWN	ACADS	20	14293	20
X15765	ethylmalonate	rs7978125	12	121167039	a	g	0.5826	0.0238	0.5645	0.614	-0.0792	0.0106	6.178e-14	--	291	1.01737	0.4355	0.0982	0.01325	1.068e-11	310	0.999333	0.386	0.04624	0.01748	0.009176	272	0.9966	12:121152667	HAVANA	121163538	121177811	+	ENSG00000122971.4	protein_coding	KNOWN	ACADS	3501	10772	3501
X15765	ethylmalonate	rs3999408	12	121167387	t	c	0.2697	0.0286	0.2353	0.2935	0.1509	0.0105	5.13e-47	++	291	1.01737	0.2935	0.1528	0.01363	3.015e-21	310	0.997427	0.2353	0.1481	0.01638	2.235e-15	272	0.99928	12:121152667	HAVANA	121163538	121177811	+	ENSG00000122971.4	protein_coding	KNOWN	ACADS	3849	10424	3849
X15765	ethylmalonate	rs3794215	12	121168083	t	c	0.5826	0.0238	0.5645	0.614	-0.0792	0.0106	6.178e-14	--	291	1.01737	0.4355	0.0982	0.01325	1.068e-11	310	0.99908	0.386	0.04624	0.01748	0.009176	272	0.99647	12:121152667	HAVANA	121163538	121177811	+	ENSG00000122971.4	protein_coding	KNOWN	ACADS	4545	9728	4545
X15765	ethylmalonate	rs3794214	12	121168245	t	c	0.5826	0.0238	0.5645	0.614	-0.0792	0.0106	6.178e-14	--	291	1.01737	0.4355	0.0982	0.01325	1.068e-11	310	0.999067	0.386	0.04624	0.01748	0.009176	272	0.99645	12:121152667	HAVANA	121163538	121177811	+	ENSG00000122971.4	protein_coding	KNOWN	ACADS	4707	9566	4707
X15765	ethylmalonate	rs11065231	12	121169356	a	c	0.4163	0.0255	0.3824	0.4355	0.0804	0.0106	3.19e-14	++	291	1.01737	0.4355	0.0982	0.01325	1.068e-11	310	0.998673	0.3824	0.04888	0.01763	0.00639	272	0.99616	12:121152667	HAVANA	121163538	121177811	+	ENSG00000122971.4	protein_coding	KNOWN	ACADS	5818	8455	5818
X15765	ethylmalonate	rs11065233	12	121170272	t	c	0.5826	0.0238	0.5645	0.614	-0.0792	0.0106	6.178e-14	--	291	1.01737	0.4355	0.0982	0.01325	1.068e-11	310	0.99838	0.386	0.04624	0.01748	0.009176	272	0.99638	12:121152667	HAVANA	121163538	121177811	+	ENSG00000122971.4	protein_coding	KNOWN	ACADS	6734	7539	6734
X15765	ethylmalonate	rs34673751	12	121171891	a	g	0.2697	0.0286	0.2353	0.2935	0.1509	0.0105	5.13e-47	++	291	1.01737	0.2935	0.1528	0.01363	3.015e-21	310	0.99574	0.2353	0.1481	0.01638	2.235e-15	272	0.99931	12:121152667	HAVANA	121163538	121177811	+	ENSG00000122971.4	protein_coding	KNOWN	ACADS	8353	5920	5920
X15765	ethylmalonate	rs7312316	12	121173031	t	c	0.5468	0.0021	0.5441	0.5484	-0.0739	0.0107	4.963e-12	--	291	1.01737	0.4516	0.09408	0.0136	1.478e-10	310	0.998527	0.4559	0.04111	0.01732	0.01912	272	0.9968	12:121152667	HAVANA	121163538	121177811	+	ENSG00000122971.4	protein_coding	KNOWN	ACADS	9493	4780	4780
X15765	ethylmalonate	rs575437	12	121173431	t	c	0.5468	0.0021	0.5441	0.5484	-0.0739	0.0107	4.963e-12	--	291	1.01737	0.4516	0.09408	0.0136	1.478e-10	310	0.99799	0.4559	0.04111	0.01732	0.01912	272	0.9968	12:121152667	HAVANA	121163538	121177811	+	ENSG00000122971.4	protein_coding	KNOWN	ACADS	9893	4380	4380
X15765	ethylmalonate	rs708783	12	121173932	a	g	0.5468	0.0021	0.5441	0.5484	-0.0739	0.0107	4.963e-12	--	291	1.01737	0.4516	0.09408	0.0136	1.478e-10	310	0.998057	0.4559	0.04111	0.01732	0.01912	272	0.9968	12:121152667	HAVANA	121163538	121177811	+	ENSG00000122971.4	protein_coding	KNOWN	ACADS	10394	3879	3879
[truncated: 95 more rows]

## Sheet: 5. Significant eQTLs
Supplementary Table 5. GWAS meta-analysis significant SNP eQTLs.																						Column name	Meaning
[truncated: 43,941 more rows]

[truncated: 7 more sheets: 6. GWAS Catalog associations, 7. Metabolite predictive models, 8. Model SNP coefficients, 9. GWAS used with BADGERS, 10. BADGERS results, 11. MR analysis, 12. GWAS used for MR]
